# Supplementary material for: Transcriptomic profiles of non-embryogenic and embryogenic callus cells in a highly regenerative upland cotton line (Gossypium hirsutum L.)
Source: BMC Dev Biol. 2020 Dec 2;20:25. doi: 10.1186/s12861-020-00230-4 (PMC7713314; doi:10.1186/s12861-020-00230-4)
Supplement: Supplementary file 3 — Additional file 3. Gene Ontology enrichment of genes upregulated in EC (>=1 fold change). Gene ontology classification results of genes that are upregulated at least 1FC in embryogenic callus when compared to nonembryogenic callus. [file 12861_2020_230_MOESM3_ESM.xltx]

## Sheet: Sheet1
Table S3. Gene Ontology enrichment of genes upregulated in EC (>=1 fold change).
category	over_represented_pvalue	under_represented_pvalue	numDEInCat	numInCat	term	ontology	over_represented_FDR	go_term	gene_ids
GO:0003677	2.29064e-29	1	217	2254	DNA binding	MF	5.05087e-26	MF DNA binding	Gohir.A08G141500.1, Gohir.D12G143800.1, Gohir.D11G092300.3, Gohir.A11G097700.6, Gohir.A11G097700.6, Gohir.A13G000300.1, Gohir.D09G041050.1, Gohir.D02G134200.1, Gohir.D07G038300.2, Gohir.A07G027750.1, Gohir.A09G040400.1, Gohir.A07G173200.1, Gohir.A07G173200.1, Gohir.A07G173200.1, Gohir.A07G173200.1, Gohir.A07G054400.1, Gohir.D04G167100.1, Gohir.D11G034300.1, Gohir.A05G406500.1, Gohir.D13G184600.1,…
GO:0006355	3.93391e-15	1	155	1826	regulation of transcription, DNA-templated	BP	4.33714e-12	BP regulation of transcription, DNA-templated	Gohir.A08G141500.1, Gohir.A11G097700.6, Gohir.A12G223200.1, Gohir.D09G041050.1, Gohir.A07G027750.1, Gohir.A13G132600.1, Gohir.A09G040400.1, Gohir.A09G072400.1, Gohir.A02G119500.2, Gohir.A07G173200.1, Gohir.A05G406500.1, Gohir.A05G177600.1, Gohir.D05G163300.1, Gohir.D12G128100.5, Gohir.A12G184400.1, Gohir.D07G035800.1, Gohir.D05G254700.1, Gohir.A05G137400.1, Gohir.A13G032800.1, Gohir.D10G201000.1,…
GO:0016020	2.33862e-14	1	127	1482	membrane	CC	1.4486e-11	CC membrane	Gohir.D10G036700.1, Gohir.D10G231100.1, Gohir.D05G323200.2, Gohir.A05G403500.1, Gohir.A05G403500.1, Gohir.A11G153200.1, Gohir.D05G072800.1, Gohir.A13G188400.1, Gohir.D07G064800.1, Gohir.D05G022100.1, Gohir.A05G115900.1, Gohir.D08G188300.1, Gohir.D05G197600.1, Gohir.D09G001700.1, Gohir.A04G025800.1, Gohir.D04G000005.1, Gohir.A12G175160.1, Gohir.D12G026900.1, Gohir.D05G282332.1, Gohir.A07G002800.1,…
GO:0055114	0.0147086	0.98882	105	1892	oxidation-reduction process	BP	0.5148	BP oxidation-reduction process	Gohir.A12G261650.1, Gohir.D11G061000.1, Gohir.D11G061000.1, Gohir.A12G093625.1, Gohir.D13G083600.1, Gohir.D13G083600.1, Gohir.A11G252800.1, Gohir.A07G228500.2, Gohir.A07G228500.2, Gohir.D07G150900.1, Gohir.A06G081700.1, Gohir.A06G081700.1, Gohir.A06G081700.1, Gohir.A05G067700.1, Gohir.A05G067700.1, Gohir.A09G228700.1, Gohir.A09G228700.1, Gohir.A09G228700.1, Gohir.D09G028000.1, Gohir.D09G028000.1,…
GO:0016021	3.76429e-06	0.999998	101	1493	integral component of membrane	CC	0.000488251	CC integral component of membrane	Gohir.D07G221700.1, Gohir.D07G221700.1, Gohir.D10G231100.1, Gohir.D10G047900.1, Gohir.D10G047900.1, Gohir.A05G290400.1, Gohir.A09G220066.1, Gohir.A05G064700.1, Gohir.A05G064700.1, Gohir.A05G001400.1, Gohir.A11G089500.1, Gohir.D09G018400.1, Gohir.D09G018400.1, Gohir.A09G059050.1, Gohir.D04G106100.1, Gohir.D08G188300.1, Gohir.D08G188300.1, Gohir.A04G067400.1, Gohir.D04G000005.1, Gohir.D04G000005.1,…
GO:0003700	9.13073e-11	1	92	990	DNA-binding transcription factor activity	MF	2.87618e-08	MF DNA-binding transcription factor activity	Gohir.A08G141500.1, Gohir.A07G027750.1, Gohir.A07G027750.1, Gohir.A09G072400.1, Gohir.A05G406500.1, Gohir.D12G128100.5, Gohir.A12G184400.1, Gohir.D07G035800.1, Gohir.D05G254700.1, Gohir.D05G254700.1, Gohir.A05G137400.1, Gohir.A13G032800.1, Gohir.D10G201000.1, Gohir.D05G061200.1, Gohir.D02G091300.1, Gohir.D02G158500.1, Gohir.A13G053554.1, Gohir.A10G118550.1, Gohir.D11G099500.1, Gohir.A06G180000.2,…
GO:0055085	6.97923e-09	1	80	972	transmembrane transport	BP	1.53892e-06	BP transmembrane transport	Gohir.D07G221700.1, Gohir.D10G036700.1, Gohir.D10G231100.1, Gohir.D05G323200.2, Gohir.A05G403500.1, Gohir.A11G153200.1, Gohir.A05G001400.1, Gohir.A11G089500.1, Gohir.D09G018400.1, Gohir.A10G212300.1, Gohir.A12G175160.1, Gohir.D03G081100.2, Gohir.A03G038100.1, Gohir.A05G293500.1, Gohir.D12G178000.1, Gohir.A03G135900.1, Gohir.D09G170400.1, Gohir.A06G128000.1, Gohir.D05G294100.1, Gohir.D13G102000.1,…
GO:0008152	0.0011645	0.999257	70	1079	metabolic process	BP	0.0802413	BP metabolic process	Gohir.D09G204800.1, Gohir.A13G188400.1, Gohir.D04G107700.1, Gohir.A03G209200.1, Gohir.D03G011200.1, Gohir.D03G011200.1, Gohir.D13G195400.1, Gohir.A05G382100.1, Gohir.A05G382100.1, Gohir.A07G026600.1, Gohir.A07G026600.1, Gohir.A10G017500.1, Gohir.D10G215733.1, Gohir.A12G136500.1, Gohir.A06G136802.1, Gohir.D06G142000.1, Gohir.D05G237200.1, Gohir.A07G155500.1, Gohir.A07G155500.1, Gohir.D01G004550.1,…
GO:0005634	0.0146302	0.989611	68	1240	nucleus	CC	0.5148	CC nucleus	Gohir.A08G141500.1, Gohir.A11G097700.6, Gohir.A12G223200.1, Gohir.A12G223200.1, Gohir.A13G000300.1, Gohir.A13G132600.1, Gohir.A09G072400.1, Gohir.A02G119500.2, Gohir.A07G173200.1, Gohir.A07G173200.1, Gohir.A07G173200.1, Gohir.A11G326200.1, Gohir.D02G058200.1, Gohir.A02G053500.4, Gohir.A11G266600.1, Gohir.A12G151300.1, Gohir.A12G151300.1, Gohir.A12G151300.1, Gohir.D06G157300.1, Gohir.D04G120300.1,…
GO:0016491	0.00478783	0.996798	66	1063	oxidoreductase activity	MF	0.211143	MF oxidoreductase activity	Gohir.D11G061000.1, Gohir.A12G093625.1, Gohir.A11G252800.1, Gohir.A08G210500.1, Gohir.A07G228500.2, Gohir.D07G150900.1, Gohir.A06G081700.1, Gohir.A08G108900.1, Gohir.D05G197600.1, Gohir.D05G197600.1, Gohir.A08G040100.1, Gohir.A13G007000.1, Gohir.A10G176000.1, Gohir.A06G196900.1, Gohir.D03G011200.1, Gohir.D03G011200.1, Gohir.A09G173900.1, Gohir.A01G126300.2, Gohir.A05G382100.1, Gohir.A05G382100.1,…
GO:0043565	1.74048e-11	1	58	481	sequence-specific DNA binding	MF	6.39626e-09	MF sequence-specific DNA binding	Gohir.D09G041050.1, Gohir.A13G132600.1, Gohir.A09G040400.1, Gohir.A09G072400.1, Gohir.D12G128100.5, Gohir.D07G035800.1, Gohir.A09G006200.1, Gohir.D05G061200.1, Gohir.A13G053554.1, Gohir.A06G180000.2, Gohir.D06G157300.1, Gohir.D11G212100.1, Gohir.D11G212100.1, Gohir.A03G000037.1, Gohir.A02G107700.1, Gohir.A12G169200.1, Gohir.D05G216400.2, Gohir.D05G216400.2, Gohir.D05G066100.2, Gohir.A11G076600.1,…
GO:0046983	1.47351e-06	0.999999	43	433	protein dimerization activity	MF	0.000203068	MF protein dimerization activity	Gohir.A08G141500.1, Gohir.A13G044200.1, Gohir.D05G053400.1, Gohir.D13G184600.1, Gohir.D13G134800.1, Gohir.A11G121700.1, Gohir.A09G106500.1, Gohir.D02G117600.1, Gohir.A11G063500.1, Gohir.A05G087000.1, Gohir.A12G100400.3, Gohir.A05G069200.1, Gohir.D07G017200.1, Gohir.D11G053400.1, Gohir.A07G232300.1, Gohir.A08G110400.1, Gohir.D05G072100.1, Gohir.D05G212400.1, Gohir.A07G017400.1, Gohir.D13G040200.1,…
GO:0016747	2.62784e-14	1	34	158	transferase activity, transferring acyl groups other than amino-acyl groups	MF	1.4486e-11	MF transferase activity, transferring acyl groups other than amino-acyl groups	Gohir.D11G010500.1, Gohir.D08G110100.1, Gohir.A08G165850.1, Gohir.A13G188400.1, Gohir.D13G195400.1, Gohir.D06G018400.1, Gohir.A11G011400.1, Gohir.D08G184700.1, Gohir.A06G136802.1, Gohir.D06G142000.1, Gohir.D13G045800.1, Gohir.A07G155500.1, Gohir.D01G004550.1, Gohir.A01G004600.1, Gohir.A05G351800.1, Gohir.D01G004500.1, Gohir.A05G292950.1, Gohir.A10G212900.1, Gohir.D08G247950.1, Gohir.D09G223500.1,…
GO:0005506	0.00313549	0.998303	33	443	iron ion binding	MF	0.144036	MF iron ion binding	Gohir.D13G083600.1, Gohir.A05G067700.1, Gohir.D09G028000.1, Gohir.A10G197700.2, Gohir.D05G085050.1, Gohir.D06G152900.1, Gohir.D09G200700.1, Gohir.D02G029200.1, Gohir.D11G191100.1, Gohir.D12G231400.1, Gohir.A03G100000.1, Gohir.A09G027732.1, Gohir.A04G046720.1, Gohir.D02G125000.1, Gohir.A08G235600.1, Gohir.D13G211952.1, Gohir.A02G135200.1, Gohir.D05G070700.1, Gohir.A05G195600.1, Gohir.A10G014200.1,…
GO:0020037	0.0302347	0.980834	32	495	heme binding	MF	0.823055	MF heme binding	Gohir.D13G083600.1, Gohir.A05G067700.1, Gohir.D09G028000.1, Gohir.A10G197700.2, Gohir.D05G085050.1, Gohir.D06G152900.1, Gohir.D09G200700.1, Gohir.D04G090816.1, Gohir.A09G173900.1, Gohir.D02G029200.1, Gohir.D11G191100.1, Gohir.D12G231400.1, Gohir.A09G027732.1, Gohir.A04G046720.1, Gohir.D01G168300.1, Gohir.A02G135200.1, Gohir.D05G070700.1, Gohir.A05G195600.1, Gohir.A10G014200.1, Gohir.A11G042675.1,…
GO:0022857	0.00013343	0.999944	29	307	transmembrane transporter activity	MF	0.0113159	MF transmembrane transporter activity	Gohir.D10G036700.1, Gohir.D05G323200.2, Gohir.A05G403500.1, Gohir.A11G153200.1, Gohir.D08G188300.1, Gohir.D04G000005.1, Gohir.A12G175160.1, Gohir.A12G033200.1, Gohir.A05G293500.1, Gohir.D12G178000.1, Gohir.D05G294100.1, Gohir.D02G175700.2, Gohir.A11G262100.1, Gohir.A11G262100.1, Gohir.D04G015300.1, Gohir.D12G039600.1, Gohir.A09G163500.1, Gohir.A04G097700.1, Gohir.D04G053700.1, Gohir.D12G049700.1,…
GO:0008289	2.4484e-12	1	28	138	lipid binding	MF	1.07975e-09	MF lipid binding	Gohir.D09G041050.1, Gohir.D02G134200.1, Gohir.A09G040400.1, Gohir.A13G093800.2, Gohir.A03G000037.1, Gohir.A08G011600.1, Gohir.D12G159500.1, Gohir.D02G035200.1, Gohir.D13G095200.3, Gohir.A10G014600.1, Gohir.A12G156700.1, Gohir.D06G111700.1, Gohir.A10G150100.1, Gohir.D09G041200.1, Gohir.D12G108200.1, Gohir.A12G104200.1, Gohir.D07G080100.1, Gohir.D03G175700.3, Gohir.D10G014600.1, Gohir.D10G116300.1,…
GO:0016705	0.00880476	0.995198	27	365	oxidoreductase activity, acting on paired donors, with incorporation or reduction of molecular oxygen	MF	0.346687	MF oxidoreductase activity, acting on paired donors, with incorporation or reduction of molecular oxygen	Gohir.D13G083600.1, Gohir.D13G083600.1, Gohir.A05G067700.1, Gohir.A05G067700.1, Gohir.D09G028000.1, Gohir.D09G028000.1, Gohir.A10G197700.2, Gohir.A10G197700.2, Gohir.D05G085050.1, Gohir.D06G152900.1, Gohir.D06G152900.1, Gohir.D09G200700.1, Gohir.D09G200700.1, Gohir.D02G029200.1, Gohir.D02G029200.1, Gohir.D11G191100.1, Gohir.D11G191100.1, Gohir.D12G231400.1, Gohir.D12G231400.1, Gohir.A09G027732.1,…
GO:0016887	1.51653e-07	1	23	215	ATPase activity	MF	2.38854e-05	MF ATPase activity	Gohir.D07G221700.1, Gohir.D05G072800.1, Gohir.D09G018400.1, Gohir.D07G064800.1, Gohir.D05G022100.1, Gohir.A05G115900.1, Gohir.D09G001700.1, Gohir.D03G081100.2, Gohir.A07G002800.1, Gohir.A10G078150.1, Gohir.A07G217000.1, Gohir.A12G207400.1, Gohir.D07G224000.1, Gohir.D11G284000.1, Gohir.A03G000048.1, Gohir.D07G003100.2, Gohir.A07G060100.1, Gohir.A09G019000.1, Gohir.A03G091500.1, Gohir.D11G287100.1,…
GO:0006633	1.16737e-08	1	22	119	fatty acid biosynthetic process	BP	2.34004e-06	BP fatty acid biosynthetic process	Gohir.A13G188400.1, Gohir.D13G195400.1, Gohir.A06G136802.1, Gohir.D06G142000.1, Gohir.D01G004550.1, Gohir.A01G004600.1, Gohir.A05G351800.1, Gohir.D01G004500.1, Gohir.A05G292950.1, Gohir.A10G212900.1, Gohir.D09G223500.1, Gohir.A01G004700.1, Gohir.D05G098700.1, Gohir.A09G221400.1, Gohir.D07G138900.1, Gohir.A08G246500.3, Gohir.A03G146400.1, Gohir.1Z049542.1, Gohir.A07G095200.1, Gohir.D06G080800.1, G…
GO:0016788	7.99224e-08	1	22	129	hydrolase activity, acting on ester bonds	MF	1.35561e-05	MF hydrolase activity, acting on ester bonds	Gohir.D10G066000.1, Gohir.D12G190700.1, Gohir.D01G200400.1, Gohir.D05G154900.1, Gohir.D11G062700.1, Gohir.A05G252200.1, Gohir.A06G110802.1, Gohir.A10G032900.1, Gohir.D12G146100.1, Gohir.A11G058400.1, Gohir.A11G107300.1, Gohir.D05G254000.1, Gohir.A10G064500.1, Gohir.D06G134400.1, Gohir.A05G157300.1, Gohir.D10G033600.1, Gohir.D11G039900.1, Gohir.D05G134600.1, Gohir.A10G159200.1, Gohir.D05G158950.1,…
GO:0030001	0.000119003	0.999961	19	163	metal ion transport	BP	0.0104961	BP metal ion transport	Gohir.A07G104400.1, Gohir.D10G231100.1, Gohir.A09G247200.1, Gohir.A08G132700.1, Gohir.A12G190400.1, Gohir.A08G083400.1, Gohir.D10G231700.1, Gohir.A05G042000.2, Gohir.A11G267400.1, Gohir.D10G232000.1, Gohir.D12G192700.1, Gohir.D07G108200.1, Gohir.D12G072300.1, Gohir.A04G078800.1, Gohir.D08G092866.1, Gohir.D09G247800.1, Gohir.A03G030500.1, Gohir.A07G164600.1, Gohir.D09G074100.1
GO:0006629	0.00215569	0.999102	19	208	lipid metabolic process	BP	0.113174	BP lipid metabolic process	Gohir.D12G216500.1, Gohir.A05G329800.1, Gohir.A05G329800.1, Gohir.D12G114900.1, Gohir.A11G046966.1, Gohir.A13G214300.1, Gohir.D01G216500.3, Gohir.D13G096525.1, Gohir.D05G204100.1, Gohir.A01G226700.1, Gohir.A05G051400.1, Gohir.D05G052900.1, Gohir.D12G146100.1, Gohir.A09G090000.1, Gohir.A09G090000.1, Gohir.D13G218000.3, Gohir.A01G137617.1, Gohir.A12G004900.1, Gohir.A10G159200.1, Gohir.D01G125800.1,…
GO:0006351	0.00356112	0.998441	19	237	transcription, DNA-templated	BP	0.16025	BP transcription, DNA-templated	Gohir.A12G223200.1, Gohir.A11G180662.1, Gohir.A09G006200.1, Gohir.A13G053554.1, Gohir.A12G169200.1, Gohir.A12G240900.1, Gohir.D12G247500.1, Gohir.D13G143950.1, Gohir.D01G179100.1, Gohir.D01G184800.1, Gohir.A05G086066.1, Gohir.D09G137000.1, Gohir.A01G194600.1, Gohir.A09G137600.1, Gohir.D08G254600.1, Gohir.A13G157400.1, Gohir.D13G070900.3, Gohir.A08G234200.1, Gohir.D12G225800.1
GO:0016758	0.00028738	0.999903	18	157	transferase activity, transferring hexosyl groups	MF	0.0234693	MF transferase activity, transferring hexosyl groups	Gohir.D09G204800.1, Gohir.D04G107700.1, Gohir.A01G059700.1, Gohir.D01G046100.1, Gohir.A08G224400.1, Gohir.D04G007600.1, Gohir.A09G211300.1, Gohir.A01G194100.1, Gohir.A03G050650.1, Gohir.A01G078300.1, Gohir.A04G145100.1, Gohir.A07G184700.1, Gohir.A13G234600.1, Gohir.A13G042700.1, Gohir.A05G303100.1, Gohir.A09G144300.1, Gohir.D01G065300.1, Gohir.D02G020600.1
GO:0046982	0.0219532	0.988713	18	229	protein heterodimerization activity	MF	0.681128	MF protein heterodimerization activity	Gohir.D05G179300.1, Gohir.A13G132600.1, Gohir.A11G266600.1, Gohir.D08G199100.1, Gohir.D04G120300.1, Gohir.1Z049609.1, Gohir.A08G044400.1, Gohir.A12G055300.1, Gohir.D07G100400.1, Gohir.A11G126300.4, Gohir.D13G136000.1, Gohir.A08G025100.1, Gohir.A10G051100.1, Gohir.D09G088101.1, Gohir.D08G054100.1, Gohir.D08G035600.1, Gohir.A05G176400.1, Gohir.D13G098000.1
GO:0016757	0.0175602	0.991835	15	184	transferase activity, transferring glycosyl groups	MF	0.592872	MF transferase activity, transferring glycosyl groups	Gohir.A05G290400.1, Gohir.D11G154300.1, Gohir.D09G139100.1, Gohir.D08G221700.1, Gohir.A11G147400.2, Gohir.D01G069600.1, Gohir.D08G100200.1, Gohir.A08G089000.2, Gohir.D11G060100.1, Gohir.A01G211000.4, Gohir.A08G204400.1, Gohir.A13G165600.1, Gohir.A09G142900.1, Gohir.D07G169400.1, Gohir.D13G168600.1
GO:0000786	0.0244368	0.988518	14	165	nucleosome	CC	0.712074	CC nucleosome	Gohir.A07G173200.1, Gohir.A11G266600.1, Gohir.A11G266600.1, Gohir.A12G151300.1, Gohir.D04G120300.1, Gohir.D04G120300.1, Gohir.A08G044400.1, Gohir.A08G044400.1, Gohir.D12G155000.1, Gohir.D07G100400.1, Gohir.A11G126300.4, Gohir.A11G126300.4, Gohir.D12G154900.1, Gohir.A10G051100.1, Gohir.D09G088101.1, Gohir.D08G054100.1, Gohir.D08G054100.1, Gohir.A12G151200.1, Gohir.D13G098000.1
GO:0006869	2.02099e-09	1	13	34	lipid transport	BP	4.95143e-07	BP lipid transport	Gohir.A08G011600.1, Gohir.D02G035200.1, Gohir.D06G111700.1, Gohir.A10G150100.1, Gohir.D07G080100.1, Gohir.D10G116300.1, Gohir.A02G027300.1, Gohir.A09G213654.1, Gohir.D12G054200.1, Gohir.A03G172500.2, Gohir.A08G079600.1, Gohir.A07G075600.1, Gohir.A12G054800.1
GO:0042626	1.05177e-05	0.999998	12	100	ATPase activity, coupled to transmembrane movement of substances	MF	0.0012206	MF ATPase activity, coupled to transmembrane movement of substances	Gohir.D07G221700.1, Gohir.D09G018400.1, Gohir.D03G081100.2, Gohir.A07G217000.1, Gohir.A12G207400.1, Gohir.D07G224000.1, Gohir.D11G284000.1, Gohir.A03G000048.1, Gohir.A09G019000.1, Gohir.D11G287100.1, Gohir.D12G209800.1, Gohir.A09G002000.2
GO:0005576	0.00122963	0.999641	12	92	extracellular region	CC	0.0821619	CC extracellular region	Gohir.A09G093200.3, Gohir.A05G258500.1, Gohir.A07G205900.1, Gohir.A05G095200.1, Gohir.D06G022100.1, Gohir.D12G019100.1, Gohir.A01G172600.1, Gohir.A01G172600.1, Gohir.D10G232600.1, Gohir.D04G121700.1, Gohir.A07G107300.1, Gohir.D05G260150.1, Gohir.A06G025000.1
GO:0006950	0.034387	0.984139	12	150	response to stress	BP	0.900114	BP response to stress	Gohir.D04G166400.1, Gohir.D11G188100.1, Gohir.A08G117900.1, Gohir.D10G021500.1, Gohir.A04G056300.1, Gohir.A04G124300.1, Gohir.D12G259100.1, Gohir.A10G020700.1, Gohir.D13G064100.1, Gohir.D05G184000.1, Gohir.A07G221300.1, Gohir.A12G135700.2
GO:0006486	0.0467692	0.977372	12	158	protein glycosylation	BP	1	BP protein glycosylation	Gohir.D11G154300.1, Gohir.D09G139100.1, Gohir.A11G147400.2, Gohir.D08G100200.1, Gohir.A04G147300.2, Gohir.A08G089000.2, Gohir.A01G211000.4, Gohir.A13G165600.1, Gohir.A09G142900.1, Gohir.D07G169400.1, Gohir.D04G191700.1, Gohir.D13G168600.1
GO:0012511	1.71916e-09	1	10	18	monolayer-surrounded lipid storage body	CC	4.73843e-07	CC monolayer-surrounded lipid storage body	Gohir.A05G254400.1, Gohir.D05G046400.1, Gohir.A07G043800.1, Gohir.A07G222700.1, Gohir.D12G265400.1, Gohir.A06G090900.1, Gohir.D07G048200.1, Gohir.D09G028300.1, Gohir.D07G229400.1, Gohir.A12G265200.1
GO:0045735	4.32424e-08	1	10	24	nutrient reservoir activity	MF	7.9458e-06	MF nutrient reservoir activity	Gohir.D11G192600.1, Gohir.A11G242800.1, Gohir.D07G120800.1, Gohir.A07G116400.1, Gohir.D01G063600.1, Gohir.A11G186000.1, Gohir.D12G003500.1, Gohir.A09G217700.1, Gohir.A01G076100.1, Gohir.A12G003800.1
GO:0045944	6.60857e-05	0.99999	9	39	positive regulation of transcription by RNA polymerase II	BP	0.00607162	BP positive regulation of transcription by RNA polymerase II	Gohir.A08G141500.1, Gohir.D13G184600.1, Gohir.A12G100400.3, Gohir.D11G053400.1, Gohir.D12G103400.3, Gohir.A03G213500.1, Gohir.A03G124900.1, Gohir.A11G277600.1, Gohir.D08G162600.1
GO:0006855	0.00214974	0.999464	9	64	drug transmembrane transport	BP	0.113174	BP drug transmembrane transport	Gohir.A03G135900.1, Gohir.D13G102000.1, Gohir.A13G146566.1, Gohir.D07G079625.1, Gohir.D13G151700.1, Gohir.A03G011150.1, Gohir.A07G075000.1, Gohir.A09G114500.2, Gohir.D09G043276.1
GO:0015238	0.00214974	0.999464	9	64	drug transmembrane transporter activity	MF	0.113174	MF drug transmembrane transporter activity	Gohir.A03G135900.1, Gohir.D13G102000.1, Gohir.A13G146566.1, Gohir.D07G079625.1, Gohir.D13G151700.1, Gohir.A03G011150.1, Gohir.A07G075000.1, Gohir.A09G114500.2, Gohir.D09G043276.1
GO:0015297	0.00214974	0.999464	9	64	antiporter activity	MF	0.113174	MF antiporter activity	Gohir.A03G135900.1, Gohir.D13G102000.1, Gohir.A13G146566.1, Gohir.D07G079625.1, Gohir.D13G151700.1, Gohir.A03G011150.1, Gohir.A07G075000.1, Gohir.A09G114500.2, Gohir.D09G043276.1
GO:0000160	0.0429869	0.982078	9	113	phosphorelay signal transduction system	BP	0.977177	BP phosphorelay signal transduction system	Gohir.A03G002500.1, Gohir.D12G213200.1, Gohir.D13G228000.1, Gohir.D08G179832.1, Gohir.A06G176600.1, Gohir.D12G128950.1, Gohir.A13G223000.1, Gohir.D04G082000.1, Gohir.D12G006700.2
GO:0032502	1.9397e-05	0.999998	8	27	developmental process	BP	0.00194411	BP developmental process	Gohir.A12G223200.1, Gohir.A12G240900.1, Gohir.D12G247500.1, Gohir.D01G179100.1, Gohir.D09G137000.1, Gohir.A09G137600.1, Gohir.A13G157400.1, Gohir.D12G225800.1
GO:0000977	0.000615987	0.999907	7	32	RNA polymerase II regulatory region sequence-specific DNA binding	MF	0.0468363	MF RNA polymerase II regulatory region sequence-specific DNA binding	Gohir.A08G141500.1, Gohir.A12G100400.3, Gohir.D11G053400.1, Gohir.D12G103400.3, Gohir.A03G213500.1, Gohir.A03G124900.1, Gohir.D08G162600.1
GO:0003779	0.0465661	0.982886	7	83	actin binding	MF	1	MF actin binding	Gohir.A01G166900.1, Gohir.A07G230300.1, Gohir.A12G038000.1, Gohir.D12G034300.1, Gohir.A07G148500.1, Gohir.D07G237500.1, Gohir.D11G136400.1
GO:0016614	9.11662e-07	1	6	10	oxidoreductase activity, acting on CH-OH group of donors	MF	0.000134014	MF oxidoreductase activity, acting on CH-OH group of donors	Gohir.A09G228700.1, Gohir.A09G228700.1, Gohir.A05G135600.1, Gohir.A05G135600.1, Gohir.D10G060100.1, Gohir.D10G060100.1, Gohir.A08G178100.1, Gohir.A08G178100.1, Gohir.D05G137600.1, Gohir.D05G137600.1, Gohir.A10G058300.1, Gohir.A10G058300.1
GO:0010112	4.23542e-06	1	6	11	regulation of systemic acquired resistance	BP	0.000518839	BP regulation of systemic acquired resistance	Gohir.A08G039900.1, Gohir.A11G107100.1, Gohir.A12G266301.1, Gohir.D13G183600.1, Gohir.D11G112050.1, Gohir.D12G125800.1
GO:0010155	1.78917e-05	0.999999	6	14	regulation of proton transport	BP	0.00187863	BP regulation of proton transport	Gohir.D02G021900.1, Gohir.A01G063400.1, Gohir.D05G354300.2, Gohir.A13G126100.1, Gohir.D02G007150.1, Gohir.D01G049800.1
GO:0016717	5.13041e-05	0.999997	6	16	oxidoreductase activity, acting on paired donors, with oxidation of a pair of donors resulting in the reduction of molecular oxygen to two molecules of water	MF	0.0049185	MF oxidoreductase activity, acting on paired donors, with oxidation of a pair of donors resulting in the reduction of molecular oxygen to two molecules of water	Gohir.A13G214300.1, Gohir.D01G216500.3, Gohir.A01G226700.1, Gohir.D13G218000.3, Gohir.A01G137617.1, Gohir.D01G125800.1
GO:0008083	0.0011436	0.999842	6	26	growth factor activity	MF	0.0802413	MF growth factor activity	Gohir.A09G093200.3, Gohir.A13G088845.1, Gohir.D06G022100.1, Gohir.D12G019100.1, Gohir.A07G107300.1, Gohir.A06G025000.1
GO:0005886	0.00275658	0.999532	6	32	plasma membrane	CC	0.132136	CC plasma membrane	Gohir.D02G021900.1, Gohir.A01G063400.1, Gohir.D05G354300.2, Gohir.A13G126100.1, Gohir.D02G007150.1, Gohir.D01G049800.1
GO:0008610	0.0152663	0.996166	6	44	lipid biosynthetic process	BP	0.525972	BP lipid biosynthetic process	Gohir.A03G100000.1, Gohir.D02G125000.1, Gohir.A08G235600.1, Gohir.D13G211952.1, Gohir.D04G072300.1, Gohir.D08G256000.1
GO:0000785	1.17712e-05	1	5	8	chromatin	CC	0.00129777	CC chromatin	Gohir.A07G173200.1, Gohir.A12G151300.1, Gohir.D12G155000.1, Gohir.D12G154900.1, Gohir.A12G151200.1
GO:0016602	0.00152506	0.999829	5	19	CCAAT-binding factor complex	CC	0.0989048	CC CCAAT-binding factor complex	Gohir.A05G406500.1, Gohir.A05G137400.1, Gohir.D04G009100.1, Gohir.D03G067300.1, Gohir.D06G073800.1
GO:0008283	0.00256584	0.999669	5	21	cell proliferation	BP	0.125726	BP cell proliferation	Gohir.A09G093200.3, Gohir.D06G022100.1, Gohir.D12G019100.1, Gohir.A07G107300.1, Gohir.A06G025000.1
GO:0015914	0.00295398	0.99958	5	35	phospholipid transport	BP	0.138586	BP phospholipid transport	Gohir.D10G047900.1, Gohir.A05G074800.1, Gohir.A05G320400.3, Gohir.D05G322600.2, Gohir.A10G046600.2
GO:0000226	0.00665936	0.998866	5	31	microtubule cytoskeleton organization	BP	0.277054	BP microtubule cytoskeleton organization	Gohir.A08G134000.3, Gohir.D09G174000.1, Gohir.A10G190200.2, Gohir.A09G178400.1, Gohir.D10G198000.1
GO:0030042	0.0080258	0.998591	5	27	actin filament depolymerization	BP	0.32772	BP actin filament depolymerization	Gohir.A01G166900.1, Gohir.A12G038000.1, Gohir.D12G034300.1, Gohir.A07G148500.1, Gohir.D11G136400.1
GO:0006811	0.022754	0.994592	5	43	ion transport	BP	0.687296	BP ion transport	Gohir.D07G002800.1, Gohir.A07G002500.1, Gohir.D07G143200.1, Gohir.A09G169600.2, Gohir.A07G138200.1
GO:0005216	0.0232259	0.994459	5	42	ion channel activity	MF	0.692068	MF ion channel activity	Gohir.D07G002800.1, Gohir.A07G002500.1, Gohir.D07G143200.1, Gohir.A09G169600.2, Gohir.A07G138200.1
GO:0015629	0.0262429	0.993608	5	36	actin cytoskeleton	CC	0.741867	CC actin cytoskeleton	Gohir.A01G166900.1, Gohir.A12G038000.1, Gohir.D12G034300.1, Gohir.A07G148500.1, Gohir.D11G136400.1
GO:0009415	0.000520807	0.999975	4	9	response to water	BP	0.0410136	BP response to water	Gohir.D04G166400.1, Gohir.D11G188100.1, Gohir.A04G124300.1, Gohir.D05G184000.1
GO:0016846	0.0017157	0.999869	4	12	carbon-sulfur lyase activity	MF	0.105698	MF carbon-sulfur lyase activity	Gohir.D04G179300.1, Gohir.A04G136350.1, Gohir.A04G136300.1, Gohir.D04G179400.2
GO:0006081	0.00207883	0.999829	4	13	cellular aldehyde metabolic process	BP	0.113174	BP cellular aldehyde metabolic process	Gohir.D03G011200.1, Gohir.A05G382100.1, Gohir.D04G033100.3, Gohir.A02G168800.1
GO:0005385	0.00235365	0.999799	4	13	zinc ion transmembrane transporter activity	MF	0.11795	MF zinc ion transmembrane transporter activity	Gohir.D10G231100.1, Gohir.D10G231700.1, Gohir.A05G042000.2, Gohir.D10G232000.1
GO:0071577	0.00235365	0.999799	4	13	zinc ion transmembrane transport	BP	0.11795	BP zinc ion transmembrane transport	Gohir.D10G231100.1, Gohir.D10G231700.1, Gohir.A05G042000.2, Gohir.D10G232000.1
GO:0004012	0.00820306	0.998855	4	31	phospholipid-translocating ATPase activity	MF	0.328868	MF phospholipid-translocating ATPase activity	Gohir.D10G047900.1, Gohir.A05G320400.3, Gohir.D05G322600.2, Gohir.A10G046600.2
GO:0006857	0.0245432	0.995329	4	26	oligopeptide transport	BP	0.712074	BP oligopeptide transport	Gohir.A05G403500.1, Gohir.D04G015300.1, Gohir.A09G163500.1, Gohir.D09G159000.2
GO:0005544	0.0256785	0.995064	4	25	calcium-dependent phospholipid binding	MF	0.735338	MF calcium-dependent phospholipid binding	Gohir.A05G073200.1, Gohir.D10G189500.1, Gohir.A13G099900.1, Gohir.A10G183000.1
GO:0005992	0.0409554	0.990649	4	34	trehalose biosynthetic process	BP	0.97048	BP trehalose biosynthetic process	Gohir.A04G044800.1, Gohir.D05G338300.1, Gohir.D05G338300.1, Gohir.D06G037700.2, Gohir.D03G036500.2
GO:0009793	0.000988813	0.999976	3	5	embryo development ending in seed dormancy	BP	0.0726777	BP embryo development ending in seed dormancy	Gohir.A09G127800.1, Gohir.A08G157700.1, Gohir.D08G178000.1
GO:0005615	0.00936022	0.999226	3	10	extracellular space	CC	0.362093	CC extracellular space	Gohir.A11G058601.1, Gohir.D06G180150.1, Gohir.D06G180200.2
GO:0050664	0.0103231	0.999033	3	15	oxidoreductase activity, acting on NAD(P)H, oxygen as acceptor	MF	0.392454	MF oxidoreductase activity, acting on NAD(P)H, oxygen as acceptor	Gohir.D05G197600.1, Gohir.A12G195200.1, Gohir.A05G194400.1
GO:0005388	0.0222409	0.997075	3	23	calcium-transporting ATPase activity	MF	0.681128	MF calcium-transporting ATPase activity	Gohir.A10G242500.1, Gohir.A11G248800.1, Gohir.D09G222300.2
GO:0070588	0.0222409	0.997075	3	23	calcium ion transmembrane transport	BP	0.681128	BP calcium ion transmembrane transport	Gohir.A10G242500.1, Gohir.A11G248800.1, Gohir.D09G222300.2
GO:0003950	0.0332464	0.995062	3	17	NAD+ ADP-ribosyltransferase activity	MF	0.894002	MF NAD+ ADP-ribosyltransferase activity	Gohir.D05G266100.1, Gohir.A05G081400.1, Gohir.A05G081400.1, Gohir.D05G084400.1, Gohir.D05G084400.1
GO:0008271	0.0359229	0.99446	3	18	secondary active sulfate transmembrane transporter activity	MF	0.900114	MF secondary active sulfate transmembrane transporter activity	Gohir.A05G128366.1, Gohir.A05G128366.1, Gohir.A11G125200.1, Gohir.A11G125200.1, Gohir.D10G102700.1, Gohir.D10G102700.1
GO:0008272	0.0359229	0.99446	3	18	sulfate transport	BP	0.900114	BP sulfate transport	Gohir.A05G128366.1, Gohir.A05G128366.1, Gohir.A05G128366.1, Gohir.A11G125200.1, Gohir.A11G125200.1, Gohir.A11G125200.1, Gohir.A11G125200.1, Gohir.D10G102700.1, Gohir.D10G102700.1, Gohir.D10G102700.1
GO:0015116	0.0359229	0.99446	3	18	sulfate transmembrane transporter activity	MF	0.900114	MF sulfate transmembrane transporter activity	Gohir.A05G128366.1, Gohir.A11G125200.1, Gohir.A11G125200.1, Gohir.D10G102700.1
GO:0010315	0.00177362	1	2	2	auxin efflux	BP	0.105698	BP auxin efflux	Gohir.A05G001400.1, Gohir.D05G001700.1
GO:0010329	0.00177362	1	2	2	auxin efflux transmembrane transporter activity	MF	0.105698	MF auxin efflux transmembrane transporter activity	Gohir.A05G001400.1, Gohir.D05G001700.1
GO:0046524	0.00580562	0.999855	2	5	sucrose-phosphate synthase activity	MF	0.251008	MF sucrose-phosphate synthase activity	Gohir.D10G140200.1, Gohir.A10G126400.4
GO:0051119	0.00646893	0.999895	2	3	sugar transmembrane transporter activity	MF	0.274307	MF sugar transmembrane transporter activity	Gohir.D03G069900.1, Gohir.A02G067400.1
GO:0010224	0.0118055	0.99963	2	4	response to UV-B	BP	0.441206	BP response to UV-B	Gohir.A09G006600.1, Gohir.D09G005800.1
GO:0009264	0.0122933	0.999607	2	4	deoxyribonucleotide catabolic process	BP	0.451779	BP deoxyribonucleotide catabolic process	Gohir.D07G017700.1, Gohir.A07G017900.1
GO:0008200	0.0126473	0.999589	2	4	ion channel inhibitor activity	MF	0.457167	MF ion channel inhibitor activity	Gohir.A05G258500.1, Gohir.D05G260150.1
GO:0051513	0.0178501	0.999078	2	7	regulation of monopolar cell growth	BP	0.592872	BP regulation of monopolar cell growth	Gohir.A11G126200.2, Gohir.D11G131801.1
GO:0009360	0.0180147	0.998982	2	10	DNA polymerase III complex	CC	0.592872	CC DNA polymerase III complex	Gohir.A07G054400.1, Gohir.D07G058700.1
GO:0006471	0.0195972	0.998991	2	6	protein ADP-ribosylation	BP	0.635467	BP protein ADP-ribosylation	Gohir.A05G081400.1, Gohir.D05G084400.1
GO:0047216	0.0199044	0.999048	2	5	inositol 3-alpha-galactosyltransferase activity	MF	0.636076	MF inositol 3-alpha-galactosyltransferase activity	Gohir.D08G221700.1, Gohir.A08G204400.1
GO:0008253	0.028842	0.998171	2	6	5'-nucleotidase activity	MF	0.797249	MF 5'-nucleotidase activity	Gohir.D07G017700.1, Gohir.A07G017900.1
GO:0009263	0.0289251	0.998163	2	6	deoxyribonucleotide biosynthetic process	BP	0.797249	BP deoxyribonucleotide biosynthetic process	Gohir.A07G228500.2, Gohir.D07G235600.1
GO:0005345	0.0357246	0.997318	2	7	purine nucleobase transmembrane transporter activity	MF	0.900114	MF purine nucleobase transmembrane transporter activity	Gohir.A03G062500.1, Gohir.D03G103600.1
GO:0006863	0.0357246	0.997318	2	7	purine nucleobase transport	BP	0.900114	BP purine nucleobase transport	Gohir.A03G062500.1, Gohir.D03G103600.1
GO:0045017	0.0368833	0.997183	2	7	glycerolipid biosynthetic process	BP	0.913794	BP glycerolipid biosynthetic process	Gohir.D13G118400.1, Gohir.A03G188200.1
GO:0003958	0.0385296	0.996875	2	8	NADPH-hemoprotein reductase activity	MF	0.937345	MF NADPH-hemoprotein reductase activity	Gohir.A01G126300.2, Gohir.D01G113900.1
GO:0000982	0.0391092	0.996915	2	7	transcription factor activity, RNA polymerase II proximal promoter sequence-specific DNA binding	MF	0.937345	MF transcription factor activity, RNA polymerase II proximal promoter sequence-specific DNA binding	Gohir.D13G184600.1, Gohir.A11G277600.1
GO:0000987	0.0391092	0.996915	2	7	proximal promoter sequence-specific DNA binding	MF	0.937345	MF proximal promoter sequence-specific DNA binding	Gohir.D13G184600.1, Gohir.A11G277600.1
GO:0009881	0.0425212	0.996121	2	11	photoreceptor activity	MF	0.976659	MF photoreceptor activity	Gohir.A09G006600.1, Gohir.D09G005800.1
GO:0009834	0.041812	1	1	1	plant-type secondary cell wall biogenesis	BP	0.97048	BP plant-type secondary cell wall biogenesis	Gohir.D11G060100.1
GO:0015020	0.041812	1	1	1	glucuronosyltransferase activity	MF	0.97048	MF glucuronosyltransferase activity	Gohir.D11G060100.1
