# Supplementary material for: Transcriptomic profiles of non-embryogenic and embryogenic callus cells in a highly regenerative upland cotton line (Gossypium hirsutum L.)
Source: BMC Dev Biol. 2020 Dec 2;20:25. doi: 10.1186/s12861-020-00230-4 (PMC7713314; doi:10.1186/s12861-020-00230-4)
Supplement: Supplementary file 7 — Additional file 7. Subcluster 2 GO enrichment. Gene ontology enrichment of subcluster 2 as determined by k-means clustering [file 12861_2020_230_MOESM7_ESM.xlsx]

## Sheet: Sheet1
Table S7. Subcluster 2 GO enriochment
category	over_represented_pvalue	under_represented_pvalue	numDEInCat	numInCat	term	ontology	over_represented_FDR	go_term	gene_ids
GO:0003677	4.81728e-14	1	109	3711	DNA binding	MF	1.081e-10	MF DNA binding	Gohir.A11G097700.6, Gohir.A11G097700.6, Gohir.D09G041050.1, Gohir.D02G134200.1, Gohir.D07G038300.2, Gohir.A09G040400.1, Gohir.A07G173200.1, Gohir.A07G173200.1, Gohir.A07G173200.1, Gohir.A07G173200.1, Gohir.D04G167100.1, Gohir.A05G177600.1, Gohir.D01G005500.1, Gohir.D03G089800.1, Gohir.A05G137400.1, Gohir.A11G180662.1, Gohir.D11G217800.1, Gohir.D05G193500.1, Gohir.D05G193500.1, Gohir.D02G117600.1,…
GO:0008289	3.10219e-10	1	19	222	lipid binding	MF	3.48065e-07	MF lipid binding	Gohir.D09G041050.1, Gohir.D02G134200.1, Gohir.A09G040400.1, Gohir.A08G011600.1, Gohir.D12G159500.1, Gohir.D02G035200.1, Gohir.A12G156700.1, Gohir.D06G111700.1, Gohir.A10G150100.1, Gohir.D09G041200.1, Gohir.D12G108200.1, Gohir.D03G175700.3, Gohir.D10G014600.1, Gohir.A02G027300.1, Gohir.A03G109200.2, Gohir.A09G213654.1, Gohir.A03G000036.1, Gohir.A03G172500.2, Gohir.A07G075600.1
GO:0006355	5.14572e-10	1	80	2761	regulation of transcription, DNA-templated	BP	3.849e-07	BP regulation of transcription, DNA-templated	Gohir.A11G097700.6, Gohir.A12G223200.1, Gohir.D09G041050.1, Gohir.A09G040400.1, Gohir.A09G072400.1, Gohir.A07G173200.1, Gohir.A05G177600.1, Gohir.A05G137400.1, Gohir.D05G061200.1, Gohir.D05G193500.1, Gohir.A13G053554.1, Gohir.A12G151300.1, Gohir.A10G118550.1, Gohir.D11G212100.1, Gohir.D11G212100.1, Gohir.A06G098212.1, Gohir.A02G107700.1, Gohir.A12G169200.1, Gohir.D05G216400.2, Gohir.D05G216400.2,…
GO:0006869	7.43399e-07	1	10	113	lipid transport	BP	0.000417047	BP lipid transport	Gohir.A08G011600.1, Gohir.D02G035200.1, Gohir.D06G111700.1, Gohir.A10G150100.1, Gohir.A02G027300.1, Gohir.A09G213654.1, Gohir.D12G054200.1, Gohir.A03G172500.2, Gohir.A07G075600.1, Gohir.A12G054800.1
GO:0010155	2.27249e-06	1	5	16	regulation of proton transport	BP	0.00101989	BP regulation of proton transport	Gohir.A01G063400.1, Gohir.D05G354300.2, Gohir.A13G126100.1, Gohir.D02G007150.1, Gohir.D01G049800.1
GO:0043565	2.94822e-06	0.999999	27	693	sequence-specific DNA binding	MF	0.00110263	MF sequence-specific DNA binding	Gohir.D09G041050.1, Gohir.A09G040400.1, Gohir.A09G072400.1, Gohir.D05G061200.1, Gohir.A13G053554.1, Gohir.D11G212100.1, Gohir.D11G212100.1, Gohir.A02G107700.1, Gohir.A12G169200.1, Gohir.D05G216400.2, Gohir.D05G216400.2, Gohir.A11G027500.1, Gohir.A11G027500.1, Gohir.D11G026700.1, Gohir.D11G026700.1, Gohir.A06G182900.1, Gohir.D09G041200.1, Gohir.D12G108200.1, Gohir.D05G176100.1, Gohir.D03G175700.3,…
GO:0006633	5.44599e-06	0.999999	12	166	fatty acid biosynthetic process	BP	0.00174583	BP fatty acid biosynthetic process	Gohir.A13G188400.1, Gohir.A06G136802.1, Gohir.D06G142000.1, Gohir.A01G004600.1, Gohir.A05G292950.1, Gohir.A10G212900.1, Gohir.A01G004700.1, Gohir.D05G098700.1, Gohir.A09G221400.1, Gohir.D07G138900.1, Gohir.A07G095200.1, Gohir.D06G080800.1
GO:0003700	1.31466e-05	0.999994	43	1536	DNA-binding transcription factor activity	MF	0.00368763	MF DNA-binding transcription factor activity	Gohir.A09G072400.1, Gohir.A05G137400.1, Gohir.D05G061200.1, Gohir.A13G053554.1, Gohir.A10G118550.1, Gohir.D11G212100.1, Gohir.A06G098212.1, Gohir.A02G107700.1, Gohir.A12G169200.1, Gohir.D05G216400.2, Gohir.A03G135000.1, Gohir.A12G100400.3, Gohir.A05G157600.1, Gohir.A11G094400.1, Gohir.D11G053400.1, Gohir.A01G188100.1, Gohir.A11G027500.1, Gohir.D07G031800.1, Gohir.D07G031800.1, Gohir.D11G026700.1,…
GO:0016747	1.95795e-05	0.999995	16	318	transferase activity, transferring acyl groups other than amino-acyl groups	MF	0.00488182	MF transferase activity, transferring acyl groups other than amino-acyl groups	Gohir.D08G110100.1, Gohir.A13G188400.1, Gohir.D06G018400.1, Gohir.D08G184700.1, Gohir.A06G136802.1, Gohir.D06G142000.1, Gohir.A01G004600.1, Gohir.A05G292950.1, Gohir.A10G212900.1, Gohir.D08G247950.1, Gohir.A01G004700.1, Gohir.D05G098700.1, Gohir.A09G221400.1, Gohir.D07G138900.1, Gohir.A08G098500.2, Gohir.A07G095200.1
GO:0016020	2.7029e-05	0.999986	63	2570	membrane	CC	0.00606531	CC membrane	Gohir.D10G231100.1, Gohir.A05G403500.1, Gohir.A05G403500.1, Gohir.A11G153200.1, Gohir.A13G188400.1, Gohir.D05G022100.1, Gohir.A12G175160.1, Gohir.A10G242500.1, Gohir.A12G195200.1, Gohir.D11G245700.1, Gohir.A11G002500.1, Gohir.D12G178000.1, Gohir.A03G135900.1, Gohir.A08G048000.1, Gohir.A06G128000.1, Gohir.D05G294100.1, Gohir.D13G102000.1, Gohir.D10G034100.1, Gohir.D02G175700.2, Gohir.A11G262100.1,…
GO:0008083	0.000111076	0.999992	5	43	growth factor activity	MF	0.0226595	MF growth factor activity	Gohir.A09G093200.3, Gohir.A13G088845.1, Gohir.D06G022100.1, Gohir.D12G019100.1, Gohir.A06G025000.1
GO:0000785	0.000124362	0.999998	3	8	chromatin	CC	0.0232556	CC chromatin	Gohir.A07G173200.1, Gohir.A12G151300.1, Gohir.A12G151200.1
GO:0055085	0.00014047	0.999929	44	1651	transmembrane transport	BP	0.0242472	BP transmembrane transport	Gohir.D10G231100.1, Gohir.A05G403500.1, Gohir.A11G153200.1, Gohir.A11G089500.1, Gohir.A10G212300.1, Gohir.A12G175160.1, Gohir.D03G081100.2, Gohir.A03G038100.1, Gohir.D12G178000.1, Gohir.A03G135900.1, Gohir.A06G128000.1, Gohir.D05G294100.1, Gohir.D13G102000.1, Gohir.D10G034100.1, Gohir.D02G175700.2, Gohir.A11G262100.1, Gohir.A11G262100.1, Gohir.A11G262100.1, Gohir.D04G015300.1, Gohir.A12G207400.1,…
GO:0012511	0.000187101	0.999991	4	26	monolayer-surrounded lipid storage body	CC	0.0299897	CC monolayer-surrounded lipid storage body	Gohir.A07G043800.1, Gohir.D12G265400.1, Gohir.D07G048200.1, Gohir.D09G028300.1
GO:0016717	0.000225514	0.999989	4	21	oxidoreductase activity, acting on paired donors, with oxidation of a pair of donors resulting in the reduction of molecular oxygen to two molecules of water	MF	0.0337369	MF oxidoreductase activity, acting on paired donors, with oxidation of a pair of donors resulting in the reduction of molecular oxygen to two molecules of water	Gohir.A13G214300.1, Gohir.A01G226700.1, Gohir.D13G218000.3, Gohir.A01G137617.1
GO:0008283	0.000394089	0.999976	4	31	cell proliferation	BP	0.0526968	BP cell proliferation	Gohir.A09G093200.3, Gohir.D06G022100.1, Gohir.D12G019100.1, Gohir.A06G025000.1
GO:0032502	0.000434811	0.999959	5	44	developmental process	BP	0.0526968	BP developmental process	Gohir.A12G223200.1, Gohir.D12G247500.1, Gohir.D09G137000.1, Gohir.A09G137600.1, Gohir.A13G157400.1
GO:0008200	0.000460928	0.999997	2	4	ion channel inhibitor activity	MF	0.0526968	MF ion channel inhibitor activity	Gohir.A05G258500.1, Gohir.D05G260150.1
GO:0005886	0.000463077	0.999956	5	45	plasma membrane	CC	0.0526968	CC plasma membrane	Gohir.A01G063400.1, Gohir.D05G354300.2, Gohir.A13G126100.1, Gohir.D02G007150.1, Gohir.D01G049800.1
GO:0005576	0.000469669	0.999902	9	176	extracellular region	CC	0.0526968	CC extracellular region	Gohir.A09G093200.3, Gohir.A05G258500.1, Gohir.A07G205900.1, Gohir.D06G022100.1, Gohir.D12G019100.1, Gohir.A01G172600.1, Gohir.A01G172600.1, Gohir.D10G232600.1, Gohir.D05G260150.1, Gohir.A06G025000.1
GO:0030001	0.000752713	0.999784	12	297	metal ion transport	BP	0.0804328	BP metal ion transport	Gohir.A07G104400.1, Gohir.D10G231100.1, Gohir.A08G132700.1, Gohir.A12G190400.1, Gohir.A11G267400.1, Gohir.D10G232000.1, Gohir.D12G192700.1, Gohir.D12G072300.1, Gohir.A04G078800.1, Gohir.D09G247800.1, Gohir.A03G030500.1, Gohir.A07G164600.1
GO:0005634	0.00100431	0.999458	39	1604	nucleus	CC	0.102439	CC nucleus	Gohir.A11G097700.6, Gohir.A12G223200.1, Gohir.A12G223200.1, Gohir.A09G072400.1, Gohir.A07G173200.1, Gohir.A07G173200.1, Gohir.A07G173200.1, Gohir.A11G326200.1, Gohir.A12G151300.1, Gohir.A12G151300.1, Gohir.A12G151300.1, Gohir.A02G107700.1, Gohir.A12G100400.3, Gohir.A12G213300.3, Gohir.D11G053400.1, Gohir.A02G020000.1, Gohir.A11G027500.1, Gohir.D12G247500.1, Gohir.D12G247500.1, Gohir.D11G026700.1,…
GO:0009264	0.00132701	0.999987	2	4	deoxyribonucleotide catabolic process	BP	0.12947	BP deoxyribonucleotide catabolic process	Gohir.D07G017700.1, Gohir.A07G017900.1
GO:0000786	0.00188743	0.999565	8	192	nucleosome	CC	0.176475	CC nucleosome	Gohir.A07G173200.1, Gohir.A12G151300.1, Gohir.A08G044400.1, Gohir.A08G044400.1, Gohir.D07G100400.1, Gohir.A11G126300.4, Gohir.A11G126300.4, Gohir.A10G051100.1, Gohir.D09G088101.1, Gohir.A12G151200.1
GO:0016788	0.00301037	0.999041	11	287	hydrolase activity, acting on ester bonds	MF	0.27021	MF hydrolase activity, acting on ester bonds	Gohir.D10G066000.1, Gohir.D11G062700.1, Gohir.A06G110802.1, Gohir.A11G107300.1, Gohir.A10G064500.1, Gohir.D06G134400.1, Gohir.A05G157300.1, Gohir.D05G134600.1, Gohir.A10G159200.1, Gohir.D05G158950.1, Gohir.A05G157400.1
GO:0008253	0.00315878	0.999937	2	6	5'-nucleotidase activity	MF	0.272627	MF 5'-nucleotidase activity	Gohir.D07G017700.1, Gohir.A07G017900.1
GO:0016602	0.003452	0.999773	3	21	CCAAT-binding factor complex	CC	0.2869	CC CCAAT-binding factor complex	Gohir.A05G137400.1, Gohir.D03G067300.1, Gohir.D06G073800.1
GO:0022857	0.00373923	0.998333	19	651	transmembrane transporter activity	MF	0.299673	MF transmembrane transporter activity	Gohir.A05G403500.1, Gohir.A11G153200.1, Gohir.A12G175160.1, Gohir.D12G178000.1, Gohir.D05G294100.1, Gohir.D02G175700.2, Gohir.A11G262100.1, Gohir.A11G262100.1, Gohir.D04G015300.1, Gohir.D12G039600.1, Gohir.A04G097700.1, Gohir.A03G062500.1, Gohir.A08G250100.1, Gohir.D09G159000.2, Gohir.D09G191000.1, Gohir.A10G197600.1, Gohir.A09G196400.1, Gohir.D03G103600.1, Gohir.D13G183400.1, Gohir.A13G176900.1
GO:0046983	0.00415736	0.997967	23	921	protein dimerization activity	MF	0.321694	MF protein dimerization activity	Gohir.D05G053400.1, Gohir.D13G134800.1, Gohir.A11G121700.1, Gohir.D02G117600.1, Gohir.A11G063500.1, Gohir.A12G100400.3, Gohir.A05G069200.1, Gohir.D07G017200.1, Gohir.D11G053400.1, Gohir.A08G110400.1, Gohir.D05G072100.1, Gohir.D13G040200.1, Gohir.D12G103400.3, Gohir.D05G207200.1, Gohir.D06G126200.1, Gohir.D09G103200.1, Gohir.A03G124900.1, Gohir.D12G112466.1, Gohir.D11G041700.1, Gohir.D11G200500.1,…
GO:0005783	0.00554879	0.998827	6	117	endoplasmic reticulum	CC	0.415049	CC endoplasmic reticulum	Gohir.A13G111900.1, Gohir.A01G063400.1, Gohir.D05G354300.2, Gohir.A13G126100.1, Gohir.D02G007150.1, Gohir.D01G049800.1
GO:0005345	0.00911025	0.999641	2	10	purine nucleobase transmembrane transporter activity	MF	0.638856	MF purine nucleobase transmembrane transporter activity	Gohir.A03G062500.1, Gohir.D03G103600.1
GO:0006863	0.00911025	0.999641	2	10	purine nucleobase transport	BP	0.638856	BP purine nucleobase transport	Gohir.A03G062500.1, Gohir.D03G103600.1
GO:0030042	0.0129777	0.998554	3	39	actin filament depolymerization	BP	0.882481	BP actin filament depolymerization	Gohir.A01G166900.1, Gohir.A12G038000.1, Gohir.A07G148500.1
GO:0010112	0.0151907	0.999163	2	16	regulation of systemic acquired resistance	BP	0.999122	BP regulation of systemic acquired resistance	Gohir.D11G112050.1, Gohir.D12G125800.1
GO:0016639	0.0155835	0.999151	2	13	oxidoreductase activity, acting on the CH-NH2 group of donors, NAD or NADP as acceptor	MF	0.999122	MF oxidoreductase activity, acting on the CH-NH2 group of donors, NAD or NADP as acceptor	Gohir.A11G259600.1, Gohir.A11G259600.1, Gohir.D11G269700.2, Gohir.D11G269700.2
GO:0004084	0.0172764	0.998996	2	14	branched-chain-amino-acid transaminase activity	MF	1	MF branched-chain-amino-acid transaminase activity	Gohir.A01G180000.1, Gohir.D01G170800.1
GO:0009081	0.0172764	0.998996	2	14	branched-chain amino acid metabolic process	BP	1	BP branched-chain amino acid metabolic process	Gohir.A01G180000.1, Gohir.D01G170800.1
GO:0006081	0.0181515	0.998917	2	14	cellular aldehyde metabolic process	BP	1	BP cellular aldehyde metabolic process	Gohir.D03G011200.1, Gohir.D04G033100.3
GO:0046982	0.0183131	0.993779	8	274	protein heterodimerization activity	MF	1	MF protein heterodimerization activity	Gohir.D08G199100.1, Gohir.A08G044400.1, Gohir.D07G100400.1, Gohir.A11G126300.4, Gohir.D13G136000.1, Gohir.A08G025100.1, Gohir.A10G051100.1, Gohir.D09G088101.1
GO:0010082	0.020211	0.999897	1	2	regulation of root meristem growth	BP	1	BP regulation of root meristem growth	Gohir.A13G088845.1
GO:0015267	0.0208165	0.99498	5	116	channel activity	MF	1	MF channel activity	Gohir.A06G128000.1, Gohir.D10G034100.1, Gohir.A03G078600.1, Gohir.A10G098900.1, Gohir.D02G118600.1
GO:0006811	0.0210736	0.995946	4	70	ion transport	BP	1	BP ion transport	Gohir.D07G002800.1, Gohir.A07G002500.1, Gohir.A09G169600.2, Gohir.A07G138200.1
GO:0042626	0.0214781	0.993905	6	145	ATPase activity, coupled to transmembrane movement of substances	MF	1	MF ATPase activity, coupled to transmembrane movement of substances	Gohir.D03G081100.2, Gohir.A12G207400.1, Gohir.D11G284000.1, Gohir.A09G019000.1, Gohir.D11G287100.1, Gohir.D12G209800.1
GO:0005216	0.0219057	0.995735	4	71	ion channel activity	MF	1	MF ion channel activity	Gohir.D07G002800.1, Gohir.A07G002500.1, Gohir.A09G169600.2, Gohir.A07G138200.1
GO:0032559	0.0270888	0.999814	1	2	adenyl ribonucleotide binding	MF	1	MF adenyl ribonucleotide binding	Gohir.D06G053900.1
GO:0004314	0.0284273	0.999795	1	2	[acyl-carrier-protein] S-malonyltransferase activity	MF	1	MF [acyl-carrier-protein] S-malonyltransferase activity	Gohir.A03G025700.1
GO:0008760	0.0297365	0.999776	1	2	UDP-N-acetylglucosamine 1-carboxyvinyltransferase activity	MF	1	MF UDP-N-acetylglucosamine 1-carboxyvinyltransferase activity	Gohir.D13G153400.1
GO:0019277	0.0297365	0.999776	1	2	UDP-N-acetylgalactosamine biosynthetic process	BP	1	BP UDP-N-acetylgalactosamine biosynthetic process	Gohir.D13G153400.1
GO:0010315	0.0299059	0.999773	1	2	auxin efflux	BP	1	BP auxin efflux	Gohir.D05G001700.1
GO:0010329	0.0299059	0.999773	1	2	auxin efflux transmembrane transporter activity	MF	1	MF auxin efflux transmembrane transporter activity	Gohir.D05G001700.1
GO:0000977	0.0300494	0.992018	5	129	RNA polymerase II regulatory region sequence-specific DNA binding	MF	1	MF RNA polymerase II regulatory region sequence-specific DNA binding	Gohir.A12G100400.3, Gohir.D11G053400.1, Gohir.D12G103400.3, Gohir.A03G124900.1, Gohir.D08G162600.1
GO:0015629	0.0302832	0.995297	3	53	actin cytoskeleton	CC	1	CC actin cytoskeleton	Gohir.A01G166900.1, Gohir.A12G038000.1, Gohir.A07G148500.1
GO:0006857	0.0337135	0.994568	3	47	oligopeptide transport	BP	1	BP oligopeptide transport	Gohir.A05G403500.1, Gohir.D04G015300.1, Gohir.D09G159000.2
GO:0005887	0.0352063	0.9969	2	20	integral component of plasma membrane	CC	1	CC integral component of plasma membrane	Gohir.A11G240300.2, Gohir.D05G252700.1
GO:0003950	0.0354767	0.996863	2	20	NAD+ ADP-ribosyltransferase activity	MF	1	MF NAD+ ADP-ribosyltransferase activity	Gohir.D05G266100.1, Gohir.A05G081400.1, Gohir.A05G081400.1
GO:0005992	0.0421466	0.992565	3	52	trehalose biosynthetic process	BP	1	BP trehalose biosynthetic process	Gohir.A04G044800.1, Gohir.D05G338300.1, Gohir.D05G338300.1, Gohir.D03G036500.2
GO:0003779	0.0427025	0.98754	5	137	actin binding	MF	1	MF actin binding	Gohir.A01G166900.1, Gohir.A07G230300.1, Gohir.A12G038000.1, Gohir.A07G148500.1, Gohir.D07G237500.1
GO:0050664	0.0429292	0.995759	2	22	oxidoreductase activity, acting on NAD(P)H, oxygen as acceptor	MF	1	MF oxidoreductase activity, acting on NAD(P)H, oxygen as acceptor	Gohir.A12G195200.1, Gohir.A05G194400.1
GO:0003998	0.0447405	0.999236	1	4	acylphosphatase activity	MF	1	MF acylphosphatase activity	Gohir.D09G142300.1
GO:0006357	0.0478388	0.988043	4	97	regulation of transcription by RNA polymerase II	BP	1	BP regulation of transcription by RNA polymerase II	Gohir.D02G117600.1, Gohir.A05G069200.1, Gohir.D05G072100.1, Gohir.D09G103200.1
