# Supplementary material for: Transcriptomic profiles of non-embryogenic and embryogenic callus cells in a highly regenerative upland cotton line (Gossypium hirsutum L.)
Source: BMC Dev Biol. 2020 Dec 2;20:25. doi: 10.1186/s12861-020-00230-4 (PMC7713314; doi:10.1186/s12861-020-00230-4)
Supplement: Supplementary file 9 — Additional file 9. Phytohormone genes expressed in NEC and EC cells in Jin668. A list of all phytohormone annotated genes in the v2.0 of Gossypium hirsutum reference assembly with logFC values in EC. [file 12861_2020_230_MOESM9_ESM.xlsx]

## Sheet: Sheet1
Table S9. Phytohormone genes expressed in NEC and EC cells in Jin668
Gene	Phytohormone	NEC(Expression)	EC (Expression)	log(FC) in EC	Chromosome	Start	Stop
Gohir.D04G048900	gibberellic_acid	2.65404	NA	-9.94544461036326	D04	8111139	8112174
Gohir.D08G077700	cytokinin	1.36098	NA	-8.6129130888179	D08	10710139	10711713
Gohir.D13G094300	auxin	1.14816	NA	-8.16571525149647	D13	25005926	25006736
Gohir.A12G101100	auxin	0.734529	NA	-8.02070438368121	A12	78853380	78853874
Gohir.A09G099501	jasmonic_acid	0.362749	NA	-7.71463571116208	A09	66574843	66575616
Gohir.A12G117000	brassinosteroid	0.566427	NA	-7.6230110410597	A12	82911796	82912907
Gohir.D01G203800	abscisic_acid	4.23161	-3.63301	-7.55430214327937	D01	63509794	63510924
Gohir.A03G202500	auxin	-0.0205809	NA	-7.2176090826772	A03	112486606	112487115
Gohir.A01G215300	abscisic_acid	4.03435	-2.73275	-7.02792968638886	A01	117979985	117981473
Gohir.A02G130400	ethylene	1.09308	-5.73607	-6.42274482296757	A02	98189052	98190596
Gohir.A02G130400	jasmonic_acid	1.09308	-5.73607	-6.42274482296757	A02	98189052	98190596
Gohir.A10G233000	auxin	2.29208	-4.38869	-6.26960327476103	A10	116860433	116862087
Gohir.D11G262600	ethylene	3.00177	-2.72754	-6.22792525604571	D11	58536611	58537375
Gohir.D07G011600	cytokinin	3.99283	-0.578545	-5.97661942979729	D07	1373889	1377863
Gohir.A06G187700	gibberellic_acid	1.19585	-4.46508	-5.86363536564692	A06	125912827	125914274
Gohir.A05G078000	abscisic_acid	2.60874	-2.9784	-5.84489918717585	A05	7556354	7560498
Gohir.D06G196700	gibberellic_acid	2.00574	-3.15128	-5.83945936165253	D06	64262815	64264472
Gohir.A07G011800	cytokinin	2.55291	-1.66581	-5.63714883548169	A07	1410844	1415394
Gohir.A04G074500	abscisic_acid	5.16215	-0.436046	-5.60809929295957	A04	68184831	68186259
Gohir.D09G098700	abscisic_acid	2.50489	-2.73275	-5.51749621447262	D09	38532647	38537497
Gohir.D11G159500	ethylene	3.22628	-1.97694	-5.41916832681641	D11	16645061	16646651
Gohir.A09G099300	abscisic_acid	2.7712	-2.36273	-5.39467063777044	A09	66461647	66466197
Gohir.D08G136400	brassinosteroid	1.77287	-3.46508	-5.38419300760255	D08	45412462	45412962
Gohir.A05G366100	gibberellic_acid	5.0464	-0.106551	-5.36394137366447	A05	101743580	101745079
Gohir.D05G265900	ethylene	1.49749	-3.45634	-5.36188756184492	D05	25801645	25803855
Gohir.D05G073675	abscisic_acid	1.55726	-3.77178	-5.25129730063029	D05	5931617	5932847
Gohir.D05G121600	ethylene	3.30836	-1.64976	-5.23348522044691	D05	10421194	10422265
Gohir.D10G169900	gibberellic_acid	2.92259	-1.98568	-5.2055121702956	D10	49584167	49585774
Gohir.A05G053500	auxin	4.28735	-0.513291	-5.06929804050722	A05	5393699	5395394
Gohir.D11G181000	jasmonic_acid	1.48156	-3.58959	-5.04705379712826	D11	20385691	20387502
Gohir.D11G181000	salicylic_acid	1.48156	-3.58959	-5.04705379712826	D11	20385691	20387502
Gohir.A09G046700	auxin	1.488	-3.724	-5.01783709207768	A09	41571707	41573400
Gohir.A09G046700	gibberellic_acid	1.488	-3.724	-5.01783709207768	A09	41571707	41573400
Gohir.A09G046700	jasmonic_acid	1.488	-3.724	-5.01783709207768	A09	41571707	41573400
Gohir.A09G046700	salicylic_acid	1.488	-3.724	-5.01783709207768	A09	41571707	41573400
Gohir.D05G136400	brassinosteroid	0.983158	-4.23198	-4.95296751926257	D05	11765594	11769692
Gohir.A11G226200	abscisic_acid	2.9353	-1.55762	-4.93003122913149	A11	90901630	90903337
Gohir.A11G226200	jasmonic_acid	2.9353	-1.55762	-4.93003122913149	A11	90901630	90903337
Gohir.A11G226200	salicylic_acid	2.9353	-1.55762	-4.93003122913149	A11	90901630	90903337
Gohir.A05G187900	auxin	3.09066	-1.24218	-4.9183009547507	A05	18572531	18578814
Gohir.D09G099000	jasmonic_acid	3.46925	-0.762217	-4.91052313867391	D09	38590020	38590574
Gohir.A10G163500	gibberellic_acid	3.32103	-1.75562	-4.90452118710651	A10	95692551	95693306
Gohir.D06G010000	abscisic_acid	1.91236	-2.83709	-4.78834735488619	D06	1042449	1046339
Gohir.D06G010000	auxin	1.91236	-2.83709	-4.78834735488619	D06	1042449	1046339
Gohir.D06G010000	jasmonic_acid	1.91236	-2.83709	-4.78834735488619	D06	1042449	1046339
Gohir.D11G106100	abscisic_acid	2.95526	-1.62515	-4.78516748308954	D11	9741643	9743122
Gohir.D11G258700	auxin	3.25374	-1.24725	-4.7626849218874	D11	57540441	57541798
Gohir.A06G193400	auxin	0.48374	-4.34539	-4.70409367895695	A06	126738511	126741088
Gohir.D09G047100	auxin	2.26984	-2.16212	-4.7001864698177	D09	24356544	24358083
Gohir.D09G047100	gibberellic_acid	2.26984	-2.16212	-4.7001864698177	D09	24356544	24358083
Gohir.D09G047100	jasmonic_acid	2.26984	-2.16212	-4.7001864698177	D09	24356544	24358083
Gohir.D09G047100	salicylic_acid	2.26984	-2.16212	-4.7001864698177	D09	24356544	24358083
Gohir.D11G239200	abscisic_acid	2.20641	-2.3702	-4.69969051525815	D11	50088632	50090253
Gohir.D11G239200	jasmonic_acid	2.20641	-2.3702	-4.69969051525815	D11	50088632	50090253
Gohir.D11G239200	salicylic_acid	2.20641	-2.3702	-4.69969051525815	D11	50088632	50090253
Gohir.D11G039300	jasmonic_acid	2.53711	-1.95436	-4.69055641911961	D11	3216496	3219970
Gohir.D10G072900	gibberellic_acid	0.181904	-5.19041	-4.64136137583544	D10	8493528	8496171
Gohir.A11G323500	gibberellic_acid	2.14927	-2.45067	-4.59713509865607	A11	123650302	123652198
Gohir.A09G070100	abscisic_acid	2.35401	-2.17816	-4.58990708439079	A09	59891218	59894073
Gohir.A11G101600	abscisic_acid	4.99751	0.692305	-4.53762478954597	A11	10597619	10599267
Gohir.D13G127050	salicylic_acid	0.826813	-3.83239	-4.4954307923842	D13	44848012	44849600
Gohir.A12G068500	auxin	2.3057	-2.19131	-4.48417339999352	A12	17757247	17759064
Gohir.A12G068500	salicylic_acid	2.3057	-2.19131	-4.48417339999352	A12	17757247	17759064
Gohir.A05G189000	auxin	2.50083	-0.883238	-4.42925884825023	A05	18740118	18743121
Gohir.D05G374100	ethylene	0.355445	-4.07716	-4.37586852540428	D05	64377166	64378146
Gohir.D05G374100	jasmonic_acid	0.355445	-4.07716	-4.37586852540428	D05	64377166	64378146
Gohir.D07G155016	auxin	4.58525	0.317724	-4.37337206481769	D07	27076307	27077986
Gohir.D07G155016	ethylene	4.58525	0.317724	-4.37337206481769	D07	27076307	27077986
Gohir.D07G155016	jasmonic_acid	4.58525	0.317724	-4.37337206481769	D07	27076307	27077986
Gohir.A07G059100	ethylene	-0.166984	-5.09337	-4.35673276881639	A07	7935257	7936303
Gohir.A07G059100	jasmonic_acid	-0.166984	-5.09337	-4.35673276881639	A07	7935257	7936303
Gohir.D08G215400	abscisic_acid	1.7205	-2.56919	-4.31716030914541	D08	63234201	63235892
Gohir.D04G113366	abscisic_acid	6.60304	2.66193	-4.28704120928456	D04	42608883	42610420
Gohir.A11G248300	auxin	4.45524	0.412913	-4.27938528632041	A11	107056152	107057518
Gohir.A01G215200	abscisic_acid	5.67677	1.63243	-4.27528223336928	A01	117975110	117976614
Gohir.D01G203900	abscisic_acid	5.33057	1.29081	-4.26661403427494	D01	63518241	63519863
Gohir.A01G086600	auxin	1.66301	-2.35134	-4.25630219856111	A01	12853563	12858599
Gohir.A07G002400	brassinosteroid	1.55259	-2.30057	-4.24880002073317	A07	239065	241856
Gohir.A13G169800	ethylene	1.23005	-2.76192	-4.2271484484312	A13	103832500	103834053
Gohir.D05G373000	ethylene	5.23851	1.24654	-4.21102605751712	D05	64403183	64404473
Gohir.D05G373000	jasmonic_acid	5.23851	1.24654	-4.21102605751712	D05	64403183	64404473
Gohir.A09G000148	auxin	4.10877	0.359949	-4.19920048803812	A09	84518	86083
Gohir.A09G000148	ethylene	4.10877	0.359949	-4.19920048803812	A09	84518	86083
Gohir.A09G000148	jasmonic_acid	4.10877	0.359949	-4.19920048803812	A09	84518	86083
Gohir.A05G045400	auxin	0.875188	-3.35718	-4.173577161573	A05	4553455	4556330
Gohir.A07G148600	auxin	4.04613	0.0163043	-4.17273634981688	A07	38404854	38406720
Gohir.A07G148600	ethylene	4.04613	0.0163043	-4.17273634981688	A07	38404854	38406720
Gohir.A07G148600	jasmonic_acid	4.04613	0.0163043	-4.17273634981688	A07	38404854	38406720
Gohir.D01G215900	auxin	3.71765	-0.336935	-4.17264841797135	D01	64666720	64671795
Gohir.D01G215900	ethylene	3.71765	-0.336935	-4.17264841797135	D01	64666720	64671795
Gohir.D11G137432	cytokinin	2.55315	-1.44154	-4.12538105203678	D11	13502464	13503160
Gohir.D05G237901	auxin	3.46214	-0.544531	-4.1237309345106	D05	22057760	22062776
Gohir.A09G183900	abscisic_acid	3.56283	-0.473633	-4.12301200403621	A09	78815069	78817319
Gohir.D11G341900	abscisic_acid	1.16498	-2.70849	-4.11190655180753	D11	72291399	72293032
Gohir.D11G341900	auxin	1.16498	-2.70849	-4.11190655180753	D11	72291399	72293032
Gohir.D11G341900	ethylene	1.16498	-2.70849	-4.11190655180753	D11	72291399	72293032
Gohir.D11G341900	gibberellic_acid	1.16498	-2.70849	-4.11190655180753	D11	72291399	72293032
Gohir.D11G341900	jasmonic_acid	1.16498	-2.70849	-4.11190655180753	D11	72291399	72293032
Gohir.D11G341900	salicylic_acid	1.16498	-2.70849	-4.11190655180753	D11	72291399	72293032
Gohir.A05G070700	abscisic_acid	0.326372	-3.28481	-4.10874453121728	A05	6850988	6852559
Gohir.D09G000401	auxin	4.46323	0.729305	-4.09965377131681	D09	144701	146070
Gohir.D09G000401	ethylene	4.46323	0.729305	-4.09965377131681	D09	144701	146070
Gohir.D09G000401	jasmonic_acid	4.46323	0.729305	-4.09965377131681	D09	144701	146070
Gohir.A08G034800	auxin	1.39894	-2.77718	-4.04637401296665	A08	4415336	4416159
Gohir.A11G173900	jasmonic_acid	1.94754	-2.09592	-4.01471237367832	A11	24461180	24462450
Gohir.A11G173900	salicylic_acid	1.94754	-2.09592	-4.01471237367832	A11	24461180	24462450
Gohir.D07G090100	ethylene	2.57319	-0.775702	-3.97310838545462	D07	11416635	11418153
Gohir.D05G047100	auxin	0.419401	-3.8119	-3.95207864277058	D05	3839268	3841993
Gohir.A08G010100	auxin	3.07709	-0.785532	-3.92837448657175	A08	1192258	1194637
Gohir.D01G191100	abscisic_acid	4.93114	1.12321	-3.91598375304631	D01	61717987	61721366
Gohir.A01G167300	jasmonic_acid	1.64147	-2.27609	-3.91241803239108	A01	106244772	106246406
Gohir.A01G167300	salicylic_acid	1.64147	-2.27609	-3.91241803239108	A01	106244772	106246406
Gohir.D05G080900	abscisic_acid	2.28781	-1.55558	-3.91126390241608	D05	6627122	6631235
Gohir.A08G115600	brassinosteroid	1.86953	-2.09262	-3.88801685602296	A08	92609610	92610902
Gohir.D09G070100	abscisic_acid	2.40552	-1.00243	-3.87055235077728	D09	33591175	33599657
Gohir.D07G054200	abscisic_acid	1.82518	-1.2874	-3.86462884206153	D07	6072312	6079717
Gohir.D07G054200	ethylene	1.82518	-1.2874	-3.86462884206153	D07	6072312	6079717
Gohir.D07G054200	jasmonic_acid	1.82518	-1.2874	-3.86462884206153	D07	6072312	6079717
Gohir.D07G054200	salicylic_acid	1.82518	-1.2874	-3.86462884206153	D07	6072312	6079717
Gohir.D07G002700	brassinosteroid	2.35387	-0.703399	-3.84005841783872	D07	294996	297917
Gohir.D06G202000	auxin	1.01023	-2.9164	-3.80045216848965	D06	65248229	65248525
Gohir.A07G084000	ethylene	1.22483	-2.04094	-3.79484297548734	A07	13940556	13941975
Gohir.A05G266700	cytokinin	2.03576	-1.6543	-3.77249888393886	A05	30331903	30336030
Gohir.A05G103200	abscisic_acid	6.6654	3.54041	-3.75499755599813	A05	9660393	9661981
Gohir.A04G012442	ethylene	1.66528	-1.91568	-3.74834771404807	A04	1482964	1484258
Gohir.A04G012442	jasmonic_acid	1.66528	-1.91568	-3.74834771404807	A04	1482964	1484258
Gohir.D08G144700	abscisic_acid	0.386107	-3.17725	-3.710461170472	D08	48346051	48347788
Gohir.D08G144700	jasmonic_acid	0.386107	-3.17725	-3.710461170472	D08	48346051	48347788
Gohir.D07G022000	abscisic_acid	1.02556	-2.65282	-3.70901956996544	D07	2400244	2401116
Gohir.A12G122700	abscisic_acid	1.4255	-2.0469	-3.67925612381999	A12	84368076	84369267
Gohir.A12G122700	ethylene	1.4255	-2.0469	-3.67925612381999	A12	84368076	84369267
Gohir.A12G122700	salicylic_acid	1.4255	-2.0469	-3.67925612381999	A12	84368076	84369267
Gohir.A05G123800	abscisic_acid	0.646915	-2.5778	-3.67447952581383	A05	12018337	12024937
Gohir.A05G123800	ethylene	0.646915	-2.5778	-3.67447952581383	A05	12018337	12024937
Gohir.A05G123800	jasmonic_acid	0.646915	-2.5778	-3.67447952581383	A05	12018337	12024937
Gohir.A05G123800	salicylic_acid	0.646915	-2.5778	-3.67447952581383	A05	12018337	12024937
Gohir.D12G104000	auxin	4.02291	0.516853	-3.66331101647926	D12	38965372	38965866
Gohir.D04G109200	jasmonic_acid	4.87217	1.39345	-3.63609275296021	D04	40921183	40922403
Gohir.D11G002800	auxin	2.14797	-1.07346	-3.61600044713432	D11	273982	277325
Gohir.D09G134500	auxin	1.80654	-1.74106	-3.61410712953621	D09	43751281	43752551
Gohir.D08G020200	auxin	3.77521	0.329237	-3.61078021999567	D08	1168663	1171283
Gohir.A09G000500	auxin	1.56142	-1.85692	-3.59701408002128	A09	244192	245647
Gohir.A09G000500	ethylene	1.56142	-1.85692	-3.59701408002128	A09	244192	245647
Gohir.A09G000500	jasmonic_acid	1.56142	-1.85692	-3.59701408002128	A09	244192	245647
Gohir.D09G106400	auxin	3.97513	0.505733	-3.55080357866421	D09	39740921	39743586
Gohir.D09G000301	auxin	0.550253	-2.80176	-3.53964560816785	D09	135144	136406
Gohir.D09G000301	ethylene	0.550253	-2.80176	-3.53964560816785	D09	135144	136406
Gohir.D09G000301	jasmonic_acid	0.550253	-2.80176	-3.53964560816785	D09	135144	136406
Gohir.A09G104100	abscisic_acid	0.0389291	-3.56281	-3.53192226589751	A09	67129734	67135152
Gohir.D08G252600	jasmonic_acid	1.76716	-1.59203	-3.52943099069664	D08	67516263	67519439
Gohir.D08G252600	salicylic_acid	1.76716	-1.59203	-3.52943099069664	D08	67516263	67519439
Gohir.D13G127900	abscisic_acid	3.62577	0.741438	-3.52561801687606	D13	45381316	45382263
Gohir.D08G114600	abscisic_acid	2.00109	-1.18198	-3.50922940579605	D08	32617284	32618563
Gohir.A13G123200	salicylic_acid	0.526409	-3.10748	-3.50905987092083	A13	88990913	88992652
Gohir.A06G193100	auxin	-0.00672973	-3.50486	-3.49852697378891	A06	126714536	126716948
Gohir.A05G239700	salicylic_acid	4.23127	0.787293	-3.49723402553646	A05	25014911	25021125
Gohir.D11G137366	cytokinin	2.78381	-0.493817	-3.44487668671389	D11	13501870	13502463
Gohir.D03G134500	abscisic_acid	6.39027	3.31563	-3.4311493032627	D03	49015828	49017594
Gohir.D03G150600	salicylic_acid	0.810073	-2.47027	-3.41765194147516	D03	51515428	51516906
Gohir.A11G211400	ethylene	2.59195	-0.544531	-3.40976154566521	A11	60752946	60755081
Gohir.D01G072800	auxin	1.50156	-1.86216	-3.40667239488343	D01	11343801	11348498
Gohir.D12G124000	auxin	0.429078	-2.83709	-3.3948291604809	D12	42884340	42889651
Gohir.D12G124000	cytokinin	0.429078	-2.83709	-3.3948291604809	D12	42884340	42889651
Gohir.A05G162200	jasmonic_acid	1.88583	-1.41804	-3.38184381926317	A05	16097998	16099762
Gohir.D08G178900	gibberellic_acid	2.46102	-0.778175	-3.37223368462798	D08	56657493	56660414
Gohir.D07G124300	auxin	2.96651	-0.38901	-3.36537012772682	D07	18561647	18566298
Gohir.D04G109000	gibberellic_acid	8.31969	6.51495	-3.30488994470839	D04	40899380	40901129
Gohir.A01G096800	auxin	3.78259	0.651994	-3.29116813010201	A01	16406545	16407941
Gohir.D10G245300	auxin	1.15789	-2.0084	-3.28003494877548	D10	65097524	65099247
Gohir.A08G212900	gibberellic_acid	4.93774	1.86635	-3.24843069101956	A08	122763326	122765691
Gohir.A11G035700	jasmonic_acid	3.28583	0.105476	-3.24535119841518	A11	3556718	3560624
Gohir.A01G203500	abscisic_acid	5.62493	3.25306	-3.2147603156112	A01	116268521	116269843
Gohir.D01G081100	auxin	2.71043	-0.360829	-3.21255806311348	D01	13330601	13331026
Gohir.D08G207600	auxin	0.605307	-2.59518	-3.18530980171202	D08	62178730	62179677
Gohir.A11G105600	auxin	3.02683	-0.203887	-3.17572724619769	A11	11151199	11153439
Gohir.D13G175200	ethylene	6.50446	3.6661	-3.15164735755134	D13	57463611	57465424
Gohir.A05G166300	abscisic_acid	5.92112	3.08839	-3.14214004889737	A05	16599716	16601477
Gohir.D13G017000	auxin	1.26557	-1.70295	-3.13898619089525	D13	1599005	1602383
Gohir.D13G017000	ethylene	1.26557	-1.70295	-3.13898619089525	D13	1599005	1602383
Gohir.A12G114800	abscisic_acid	5.18087	2.2715	-3.13117764312092	A12	82038709	82039856
Gohir.A12G120300	auxin	0.951426	-2.26911	-3.12755603161939	A12	83785439	83790710
Gohir.A12G120300	cytokinin	0.951426	-2.26911	-3.12755603161939	A12	83785439	83790710
Gohir.D05G268300	cytokinin	1.63243	-1.44154	-3.11394712501721	D05	26270180	26274705
Gohir.D12G120540	brassinosteroid	1.49594	-1.46129	-3.11321741739321	D12	42172867	42173726
Gohir.D05G241066	salicylic_acid	3.76318	0.724086	-3.10327577421224	D05	22593935	22595359
Gohir.D09G130300	abscisic_acid	3.38811	0.318881	-3.10205445959302	D09	43143641	43147469
Gohir.D07G116800	abscisic_acid	0.322347	-2.69475	-3.09211400579927	D07	16726087	16728983
Gohir.A03G017400	salicylic_acid	2.14486	-0.784333	-3.08707742932172	A03	3778866	3780544
Gohir.A02G130600	jasmonic_acid	1.32662	-1.42594	-3.08514501501494	A02	98302104	98303655
Gohir.A05G057500	ethylene	6.15301	3.4611	-3.07589482500957	A05	5683719	5685279
Gohir.D05G053600	auxin	4.10704	1.17011	-3.07549171806117	D05	4446082	4447645
Gohir.D13G201500	abscisic_acid	1.02663	-1.96528	-3.07350861247533	D13	60755172	60759603
Gohir.D13G094500	auxin	1.06957	-2.10501	-3.07199940868426	D13	25027713	25027994
Gohir.D05G143100	ethylene	5.27371	2.53575	-3.06799089675749	D05	12364267	12366042
Gohir.D05G143100	salicylic_acid	5.27371	2.53575	-3.06799089675749	D05	12364267	12366042
Gohir.A02G072700	abscisic_acid	2.80716	-0.18164	-3.06408457123657	A02	14301577	14308629
Gohir.D09G014900	gibberellic_acid	5.70549	3.15105	-3.03647344734248	D09	3948953	3950008
Gohir.A07G036300	ethylene	3.56787	0.649224	-3.0308028025796	A07	4635195	4638153
Gohir.D01G164000	ethylene	7.83416	5.91302	-3.02679428264733	D01	56534449	56537829
Gohir.D01G164000	jasmonic_acid	7.83416	5.91302	-3.02679428264733	D01	56534449	56537829
Gohir.D13G126000	auxin	1.02592	-1.73144	-3.02592243677107	D13	43974472	43975723
Gohir.A05G235600	auxin	4.04839	1.12288	-3.01413045094455	A05	24334130	24339360
Gohir.A13G219950	auxin	3.615	0.679738	-3.01161294816449	A13	110345894	110349080
Gohir.D02G076900	salicylic_acid	2.02762	-0.841441	-3.00686453546221	D02	12175826	12178928
Gohir.D05G258800	auxin	3.08922	0.114179	-3.00360727803494	D05	25009049	25009363
Gohir.A07G059000	jasmonic_acid	2.06896	-0.836276	-2.99538689346907	A07	7914862	7916021
Gohir.A02G148600	cytokinin	5.11658	2.32005	-2.97338673669041	A02	104601075	104602312
Gohir.D13G039200	abscisic_acid	2.10852	-0.758504	-2.97236365197963	D13	4496673	4500015
Gohir.A12G184000	ethylene	-0.0479302	-2.56919	-2.94587055258708	A12	99166171	99167398
Gohir.A12G184000	jasmonic_acid	-0.0479302	-2.56919	-2.94587055258708	A12	99166171	99167398
Gohir.D05G118600	auxin	4.03036	1.31884	-2.94378329788314	D05	10118315	10123032
Gohir.D05G059100	cytokinin	2.07772	-0.724629	-2.93305174929493	D05	4773818	4777533
Gohir.A04G070500	gibberellic_acid	8.59632	8.63305	-2.92327283697119	A04	64942034	64943296
Gohir.A01G201200	abscisic_acid	4.76051	1.95924	-2.91510283519912	A01	115600835	115604140
Gohir.D11G051500	auxin	4.26306	2.54823	-2.91320997919122	D11	4417645	4420091
Gohir.D03G070200	gibberellic_acid	5.0763	2.46271	-2.90497646575832	D03	27207975	27209877
Gohir.A01G226300	auxin	3.86127	1.14913	-2.89993141793239	A01	119151331	119156296
Gohir.A01G226300	ethylene	3.86127	1.14913	-2.89993141793239	A01	119151331	119156296
Gohir.D13G056700	abscisic_acid	2.08319	-0.779369	-2.89945710574143	D13	8007164	8010852
Gohir.A06G005100	auxin	3.88626	0.906339	-2.89363697663289	A06	298305	298637
Gohir.A13G073600	abscisic_acid	4.8535	2.13815	-2.89053582193541	A13	19712983	19714777
Gohir.A13G086900	auxin	0.596276	-2.3702	-2.88793629981088	A13	43462627	43463085
Gohir.A11G129300	auxin	3.53311	0.756036	-2.88723229174593	A11	15142148	15143570
Gohir.D06G002600	cytokinin	4.07854	1.35845	-2.88437893413873	D06	468890	473558
Gohir.A06G051900	ethylene	4.36484	2.49509	-2.88400307965633	A06	9299002	9300254
Gohir.A06G051900	jasmonic_acid	4.36484	2.49509	-2.88400307965633	A06	9299002	9300254
Gohir.A01G071700	auxin	1.47274	-1.18696	-2.88177510765988	A01	9820050	9822681
Gohir.D05G128100	auxin	5.07684	2.64971	-2.86708486066495	D05	10979930	10981593
Gohir.D05G128100	brassinosteroid	5.07684	2.64971	-2.86708486066495	D05	10979930	10981593
Gohir.D01G058600	auxin	2.08657	-0.564567	-2.86584712935802	D01	8764495	8767041
Gohir.D12G118100	abscisic_acid	4.62294	1.99402	-2.85307585919897	D12	41525060	41526378
Gohir.A11G022900	brassinosteroid	2.1483	-0.44394	-2.85298777345727	A11	2023718	2024209
Gohir.A09G241600	gibberellic_acid	0.707841	-1.98837	-2.84022724713252	A09	84710255	84714770
Gohir.D04G165201	auxin	3.92839	1.19679	-2.8290292322798	D04	55092679	55092984
Gohir.D12G057000	abscisic_acid	1.57573	-1.18198	-2.82805952305019	D12	10198311	10199854
Gohir.A09G166800	abscisic_acid	1.27036	-1.47938	-2.81921485506981	A09	76854480	76856678
Gohir.D05G226300	abscisic_acid	5.26663	2.6842	-2.79828850887231	D05	20507714	20509342
Gohir.D13G175100	ethylene	8.67402	3.70788	-2.78604168223684	D13	57445933	57446743
Gohir.A05G120600	ethylene	3.75567	1.09982	-2.77601144242326	A05	11690742	11691785
Gohir.A02G059302	abscisic_acid	1.4831	-1.27144	-2.77426374477677	A02	9648459	9649314
Gohir.A01G172800	ethylene	8.34122	7.41117	-2.76686720108895	A01	108421633	108423472
Gohir.A01G172800	jasmonic_acid	8.34122	7.41117	-2.76686720108895	A01	108421633	108423472
Gohir.A09G110000	auxin	4.30135	1.64447	-2.76020608942101	A09	68132699	68135581
Gohir.D06G000900	auxin	5.27462	2.69381	-2.73465035340077	D06	176298	177284
Gohir.D09G244900	brassinosteroid	1.02379	-1.55337	-2.71737502567269	D09	54072344	54079758
Gohir.A04G091100	abscisic_acid	5.05964	2.67395	-2.69516813220716	A04	74430271	74432700
Gohir.A07G120100	auxin	3.80622	1.18416	-2.6934358255499	A07	24039096	24042330
Gohir.A11G008800	brassinosteroid	0.676576	-1.86216	-2.68537596671572	A11	820756	821706
Gohir.A11G008800	cytokinin	0.676576	-1.86216	-2.68537596671572	A11	820756	821706
Gohir.D02G061300	abscisic_acid	3.9244	1.40521	-2.6782063400673	D02	8327924	8330303
Gohir.A05G140900	ethylene	6.83692	4.64548	-2.67336302485865	A05	13728993	13730978
Gohir.A05G140900	salicylic_acid	6.83692	4.64548	-2.67336302485865	A05	13728993	13730978
Gohir.A05G257400	auxin	1.45578	-1.18538	-2.66753891224071	A05	28473964	28474278
Gohir.A11G079600	auxin	0.798505	-1.97393	-2.66211728310589	A11	7801655	7802861
Gohir.A04G091000	abscisic_acid	4.31863	1.91597	-2.64651635462556	A04	74432787	74437004
Gohir.D06G102100	cytokinin	1.88114	-0.689285	-2.6459613865414	D06	23988634	23993217
Gohir.A13G038600	brassinosteroid	1.85282	-0.653765	-2.64357101575826	A13	4800069	4802223
Gohir.A12G058200	jasmonic_acid	4.71389	2.31803	-2.64135556260742	A12	13587201	13588733
Gohir.A11G047900	auxin	6.18487	4.68569	-2.64065869433633	A11	4803497	4805866
Gohir.A08G065400	abscisic_acid	-0.263226	-3.04746	-2.63886092447873	A08	11808506	11810527
Gohir.A02G148900	ethylene	2.17898	0.37781	-2.63229261699721	A02	104626286	104628601
Gohir.A02G035300	auxin	4.13579	1.69496	-2.62656881016484	A02	4322305	4324288
Gohir.A07G224300	auxin	3.20785	0.69409	-2.62379672340999	A07	97815547	97818300
Gohir.A07G224300	cytokinin	3.20785	0.69409	-2.62379672340999	A07	97815547	97818300
Gohir.D03G031800	cytokinin	5.55314	3.19289	-2.61317010079131	D03	3427514	3428777
Gohir.A05G223600	abscisic_acid	4.51162	2.21543	-2.60633153873715	A05	22661291	22662952
Gohir.D03G041200	jasmonic_acid	2.50842	0.172991	-2.59568454274794	D03	5426166	5427718
Gohir.A05G052100	auxin	6.35639	4.14183	-2.58993847577282	A05	5314337	5316314
Gohir.D01G029800	gibberellic_acid	2.18453	-0.205594	-2.58799534473281	D01	3500775	3502558
Gohir.D05G177100	abscisic_acid	2.26953	-0.230645	-2.58668806723027	D05	15656337	15658861
Gohir.A13G088500	salicylic_acid	0.536866	-1.80285	-2.58229145537158	A13	47010936	47011982
Gohir.D07G016800	auxin	1.4962	-1.13542	-2.58024711984659	D07	1866358	1867137
Gohir.D06G050800	ethylene	8.54449	3.82755	-2.55163253973389	D06	7781500	7782855
Gohir.D06G050800	jasmonic_acid	8.54449	3.82755	-2.55163253973389	D06	7781500	7782855
Gohir.D05G102900	abscisic_acid	6.65654	4.60848	-2.54814454308575	D05	8657425	8659043
Gohir.D06G190000	ethylene	0.583356	-1.75075	-2.5454708716766	D06	63777215	63778314
Gohir.A05G127200	auxin	4.86266	2.44102	-2.53911142571786	A05	12319004	12320756
Gohir.A05G127200	brassinosteroid	4.86266	2.44102	-2.53911142571786	A05	12319004	12320756
Gohir.D06G007100	abscisic_acid	8.7985	3.97525	-2.53257167465259	D06	106366	107155
Gohir.D06G007100	brassinosteroid	8.7985	3.97525	-2.53257167465259	D06	106366	107155
Gohir.D06G007100	gibberellic_acid	8.7985	3.97525	-2.53257167465259	D06	106366	107155
Gohir.A10G106700	abscisic_acid	1.7251	-0.677693	-2.52761002179868	A10	25060028	25062074
Gohir.D02G209300	abscisic_acid	5.7122	3.44405	-2.51901802496146	D02	69764550	69767232
Gohir.A05G158300	auxin	2.20156	-0.169395	-2.51884800606974	A05	15636773	15642615
Gohir.A10G065200	auxin	5.01636	2.52515	-2.50212364012804	A10	7890585	7893696
Gohir.A06G183300	ethylene	0.604358	-1.68426	-2.49203062960926	A06	125466017	125466970
Gohir.A13G183500	jasmonic_acid	7.47043	5.71405	-2.49003628782391	A13	105946580	105949286
Gohir.D13G028400	abscisic_acid	1.77117	-0.667456	-2.48603422768489	D13	2921059	2923849
Gohir.D12G061800	abscisic_acid	4.12339	1.75784	-2.47747076151482	D12	11150627	11152666
Gohir.D08G252700	auxin	1.75613	-0.582863	-2.47498343128346	D08	67547986	67549755
Gohir.A10G086900	abscisic_acid	0.817448	-1.62748	-2.45306566358998	A10	16485055	16487145
Gohir.D07G231600	auxin	0.857372	-1.41234	-2.44693138072255	D07	58243334	58245956
Gohir.D07G231600	cytokinin	0.857372	-1.41234	-2.44693138072255	D07	58243334	58245956
Gohir.D09G145700	abscisic_acid	7.83725	6.5455	-2.43672606594365	D09	45202073	45203449
Gohir.D11G240900	jasmonic_acid	0.775125	-1.38012	-2.42997396884019	D11	51084290	51086245
Gohir.D07G084500	abscisic_acid	1.91522	-0.63687	-2.42694558307613	D07	10450202	10451571
Gohir.D05G074200	auxin	2.58775	0.250814	-2.41481710838763	D05	5986805	5989106
Gohir.D02G079800	abscisic_acid	4.24357	2.00036	-2.41247161515049	D02	13090631	13097314
Gohir.A10G147800	auxin	1.92911	-0.440018	-2.40651190217847	A10	82632292	82633838
Gohir.A04G012300	ethylene	2.31628	-0.0360457	-2.40222611486856	A04	1465600	1467068
Gohir.A04G012300	jasmonic_acid	2.31628	-0.0360457	-2.40222611486856	A04	1465600	1467068
Gohir.A03G112450	cytokinin	3.37944	0.966272	-2.40040315243617	A03	74127615	74128948
Gohir.A05G165100	abscisic_acid	1.63545	-0.692819	-2.39893109916489	A05	16432357	16436146
Gohir.D08G208400	ethylene	3.26515	1.02627	-2.37865587367183	D08	62289867	62290747
Gohir.D08G208400	jasmonic_acid	3.26515	1.02627	-2.37865587367183	D08	62289867	62290747
Gohir.D06G011000	jasmonic_acid	0.531901	-1.57248	-2.37475907448932	D06	1146624	1148345
Gohir.A11G034400	brassinosteroid	3.72803	1.45657	-2.37468942204246	A11	3414912	3422887
Gohir.A11G252700	ethylene	4.09873	2.07087	-2.37402908232009	A11	108569782	108570778
Gohir.A05G117700	auxin	4.10501	1.86397	-2.36619239490105	A05	11329534	11334280
Gohir.A04G123150	auxin	3.3733	1.06785	-2.36559523040661	A04	86243047	86243373
Gohir.D12G058100	jasmonic_acid	5.18262	3.08024	-2.35315244936258	D12	10430220	10431769
Gohir.A13G189300	auxin	1.52477	-0.783046	-2.34730994513544	A13	106643721	106644418
Gohir.A05G202200	abscisic_acid	0.569347	-1.91568	-2.34399120613644	A05	20327404	20330144
Gohir.A05G202200	gibberellic_acid	0.569347	-1.91568	-2.34399120613644	A05	20327404	20330144
Gohir.A06G007700	cytokinin	1.52127	-0.690488	-2.34385825306063	A06	581071	585898
Gohir.D09G066400	abscisic_acid	5.85213	3.93657	-2.3257030824883	D09	32649242	32651575
Gohir.D08G134700	auxin	1.59493	-0.582863	-2.32541139547627	D08	44640118	44642925
Gohir.D08G134700	ethylene	1.59493	-0.582863	-2.32541139547627	D08	44640118	44642925
Gohir.D08G134700	jasmonic_acid	1.59493	-0.582863	-2.32541139547627	D08	44640118	44642925
Gohir.D08G141501	abscisic_acid	3.08669	1.20307	-2.31736516340408	D08	47137299	47141915
Gohir.D08G141501	ethylene	3.08669	1.20307	-2.31736516340408	D08	47137299	47141915
Gohir.D08G141501	salicylic_acid	3.08669	1.20307	-2.31736516340408	D08	47137299	47141915
Gohir.A12G276000	abscisic_acid	4.66247	2.47537	-2.31067876208986	A12	109293337	109297296
Gohir.A09G136500	abscisic_acid	2.80025	0.584304	-2.29199613672592	A09	72985768	72988446
Gohir.D07G012800	abscisic_acid	3.12462	0.931138	-2.27754982493761	D07	1490592	1494175
Gohir.A05G174100	abscisic_acid	3.53167	1.28376	-2.2764725089751	A05	17279967	17282506
Gohir.D02G220800	abscisic_acid	6.46402	4.56409	-2.26453805715581	D02	70869432	70872172
Gohir.D02G220800	jasmonic_acid	6.46402	4.56409	-2.26453805715581	D02	70869432	70872172
Gohir.D06G213100	jasmonic_acid	3.56425	0.601509	-2.26203253840721	D06	66200118	66201866
Gohir.D06G213100	salicylic_acid	3.56425	0.601509	-2.26203253840721	D06	66200118	66201866
Gohir.D05G209501	abscisic_acid	1.45551	-0.824772	-2.2482620654759	D05	18739278	18740309
Gohir.D05G209501	auxin	1.45551	-0.824772	-2.2482620654759	D05	18739278	18740309
Gohir.D05G209501	ethylene	1.45551	-0.824772	-2.2482620654759	D05	18739278	18740309
Gohir.D05G209501	gibberellic_acid	1.45551	-0.824772	-2.2482620654759	D05	18739278	18740309
Gohir.D05G209501	jasmonic_acid	1.45551	-0.824772	-2.2482620654759	D05	18739278	18740309
Gohir.D05G209501	salicylic_acid	1.45551	-0.824772	-2.2482620654759	D05	18739278	18740309
Gohir.D12G180900	gibberellic_acid	4.26755	2.11418	-2.24741429196576	D12	52933700	52935908
Gohir.A09G222400	auxin	6.98286	5.31167	-2.24592239672363	A09	82999691	83001303
Gohir.D13G223300	auxin	4.51768	2.45172	-2.24169480041553	D13	63383239	63385820
Gohir.A08G189900	ethylene	4.76616	2.8428	-2.24080525401772	A08	119642342	119643357
Gohir.A08G189900	jasmonic_acid	4.76616	2.8428	-2.24080525401772	A08	119642342	119643357
Gohir.D07G010300	ethylene	0.915536	-1.16738	-2.23348656421821	D07	1187962	1189839
Gohir.A05G187600	auxin	0.674769	-1.23701	-2.22421342341784	A05	18502388	18502705
Gohir.A07G010000	ethylene	1.01989	-1.10405	-2.22004255270186	A07	1234431	1236307
Gohir.A03G112400	cytokinin	2.0898	-0.12291	-2.21747973448285	A03	74120185	74127463
Gohir.D07G225300	gibberellic_acid	6.65641	5.07817	-2.20954558238519	D07	57358947	57360607
Gohir.A11G108200	auxin	5.38585	3.40709	-2.19400229866759	A11	11590043	11592022
Gohir.D13G189800	jasmonic_acid	7.35887	5.97322	-2.19359550126501	D13	59276952	59279615
Gohir.A02G010903	abscisic_acid	1.65572	-0.486689	-2.19233100422686	A02	1071869	1078920
Gohir.A02G010903	ethylene	1.65572	-0.486689	-2.19233100422686	A02	1071869	1078920
Gohir.A02G010903	gibberellic_acid	1.65572	-0.486689	-2.19233100422686	A02	1071869	1078920
Gohir.A02G010903	jasmonic_acid	1.65572	-0.486689	-2.19233100422686	A02	1071869	1078920
Gohir.A02G010903	salicylic_acid	1.65572	-0.486689	-2.19233100422686	A02	1071869	1078920
Gohir.D07G034100	cytokinin	1.85761	-0.280607	-2.18391173484909	D07	3620316	3622929
Gohir.A09G133900	abscisic_acid	2.22485	0.0536129	-2.16910028791862	A09	72502452	72506304
Gohir.A03G217100	auxin	3.90178	1.86078	-2.1688357787706	A03	113571963	113574906
Gohir.D08G205600	abscisic_acid	1.59732	-0.539242	-2.13401207328634	D08	61798543	61815815
Gohir.D05G190900	auxin	2.89384	0.855386	-2.12714619149606	D05	16901376	16907695
Gohir.D05G070100	jasmonic_acid	0.0646923	-1.99411	-2.12691037059526	D05	5572546	5583022
Gohir.D12G269750	auxin	3.97366	2.09876	-2.12416584704186	D12	62600956	62604905
Gohir.A13G219800	auxin	0.944303	-1.04196	-2.12375271668088	A13	110321628	110324214
Gohir.A03G103000	abscisic_acid	4.82917	2.91575	-2.12330022943707	A03	67395528	67396274
Gohir.D10G141701	brassinosteroid	7.28427	5.87748	-2.12249727649962	D10	28681595	28683976
Gohir.D08G069800	auxin	1.79704	-0.171852	-2.12106212471325	D08	8521583	8522675
Gohir.D08G229900	gibberellic_acid	3.2833	1.20681	-2.10307159422516	D08	65137209	65139632
Gohir.A07G013000	abscisic_acid	4.02913	2.0898	-2.09273197125879	A07	1529837	1533337
Gohir.D05G040300	cytokinin	1.7025	-0.246009	-2.07366471380544	D05	3310800	3315150
Gohir.A01G203000	abscisic_acid	7.09834	5.62789	-2.06362268061286	A01	115925578	115927505
Gohir.A03G033800	abscisic_acid	6.31495	4.69278	-2.06199013554258	A03	6547939	6549712
Gohir.A07G177600	abscisic_acid	-0.158079	-2.32265	-2.06198958806967	A07	81745137	81746890
Gohir.A08G045265	abscisic_acid	0.364992	-1.64976	-2.0615266099224	A08	6307049	6313824
Gohir.A07G017000	auxin	0.765821	-1.20855	-2.05363938481038	A07	1906257	1907077
Gohir.D04G091400	abscisic_acid	4.42145	2.48571	-2.04324510903784	D04	32598678	32601991
Gohir.A08G102900	abscisic_acid	2.6408	0.679294	-2.03942090278244	A08	72119019	72120317
Gohir.D05G359800	abscisic_acid	2.97515	1.07438	-2.03883608837358	D05	61228194	61230136
Gohir.D06G158350	ethylene	0.201494	-1.65668	-2.03737411763097	D06	57652585	57652936
Gohir.D05G263250	abscisic_acid	1.56557	-0.381414	-2.03091295088651	D05	25510927	25511786
Gohir.D05G263250	ethylene	1.56557	-0.381414	-2.03091295088651	D05	25510927	25511786
Gohir.D05G263250	jasmonic_acid	1.56557	-0.381414	-2.03091295088651	D05	25510927	25511786
Gohir.D05G263250	salicylic_acid	1.56557	-0.381414	-2.03091295088651	D05	25510927	25511786
Gohir.D10G212700	salicylic_acid	2.67362	0.646461	-2.02776222783591	D10	60882485	60887356
Gohir.A03G202600	auxin	1.2914	-0.171852	-2.02583120860271	A03	112489127	112489441
Gohir.A13G169600	ethylene	6.72738	5.13937	-2.02324415491528	A13	103805205	103805862
Gohir.D05G160900	auxin	1.82153	-0.158864	-2.01595726813843	D05	14286175	14292064
Gohir.A06G099900	cytokinin	1.35789	-0.54562	-2.01259731124455	A06	39019407	39024085
Gohir.D06G201200	auxin	0.261093	-1.73877	-2.00457655200934	D06	65150127	65152607
Gohir.D12G048100	abscisic_acid	1.18416	-0.678887	-1.99883084231483	D12	7689299	7691068
Gohir.A07G030300	cytokinin	3.10767	1.18765	-1.99411157148138	A07	3790051	3793020
Gohir.D09G137900	abscisic_acid	5.37611	3.62278	-1.98446712811321	D09	44192422	44196396
Gohir.D09G156500	abscisic_acid	3.25569	1.32431	-1.98301744153056	D09	46180386	46183787
Gohir.D09G156500	auxin	3.25569	1.32431	-1.98301744153056	D09	46180386	46183787
Gohir.D09G156500	ethylene	3.25569	1.32431	-1.98301744153056	D09	46180386	46183787
Gohir.D09G156500	gibberellic_acid	3.25569	1.32431	-1.98301744153056	D09	46180386	46183787
Gohir.D09G156500	jasmonic_acid	3.25569	1.32431	-1.98301744153056	D09	46180386	46183787
Gohir.D09G156500	salicylic_acid	3.25569	1.32431	-1.98301744153056	D09	46180386	46183787
Gohir.D12G124900	ethylene	6.16709	4.52661	-1.97783977686565	D12	43038090	43040968
Gohir.A11G289600	auxin	3.27001	1.36797	-1.97263177302003	A11	117200399	117203932
Gohir.D05G134000	auxin	2.0991	0.2417	-1.96586550354586	D05	11507624	11511056
Gohir.A07G079200	abscisic_acid	2.00126	0.0112904	-1.95221265747117	A07	12282752	12284090
Gohir.A09G085500	jasmonic_acid	1.46728	-0.415716	-1.9497165619206	A09	63007612	63011063
Gohir.A09G085500	salicylic_acid	1.46728	-0.415716	-1.9497165619206	A09	63007612	63011063
Gohir.D02G011680	abscisic_acid	1.59852	-0.236564	-1.94919907785401	D02	1245785	1247190
Gohir.D02G011680	ethylene	1.59852	-0.236564	-1.94919907785401	D02	1245785	1247190
Gohir.D02G011680	gibberellic_acid	1.59852	-0.236564	-1.94919907785401	D02	1245785	1247190
Gohir.D02G011680	jasmonic_acid	1.59852	-0.236564	-1.94919907785401	D02	1245785	1247190
Gohir.D07G031200	brassinosteroid	5.32192	3.56149	-1.94221143450418	D07	3329548	3334512
Gohir.D05G284700	jasmonic_acid	2.07687	0.627418	-1.93514742702094	D05	29156811	29158138
Gohir.D09G224500	auxin	6.36851	4.78771	-1.93314951413632	D09	52333693	52335724
Gohir.D08G142400	ethylene	5.55865	3.94166	-1.93246734955933	D08	47548149	47550644
Gohir.A07G211300	auxin	0.163986	-1.69357	-1.93157837573314	A07	95451339	95452311
Gohir.A01G203700	abscisic_acid	2.5239	0.689171	-1.91500070273708	A01	116165637	116167085
Gohir.A06G080300	abscisic_acid	3.86383	1.85622	-1.91024641978909	A06	23668649	23671561
Gohir.D09G178700	abscisic_acid	1.77795	-0.0456804	-1.90886842744732	D09	48613826	48616198
Gohir.D11G135000	auxin	3.18292	1.33865	-1.90761715554653	D11	13187296	13188660
Gohir.D10G155000	ethylene	3.78727	2.02639	-1.90640762002454	D10	42585356	42585955
Gohir.D10G155000	jasmonic_acid	3.78727	2.02639	-1.90640762002454	D10	42585356	42585955
Gohir.D05G169300	abscisic_acid	4.70801	3.14723	-1.89481263206763	D05	15059591	15061256
Gohir.A06G131600	abscisic_acid	3.66274	1.96147	-1.87998150389666	A06	100093687	100095368
Gohir.A05G123700	abscisic_acid	5.2774	3.88458	-1.87876924954682	A05	11993683	12001694
Gohir.A05G123700	ethylene	5.2774	3.88458	-1.87876924954682	A05	11993683	12001694
Gohir.A05G123700	jasmonic_acid	5.2774	3.88458	-1.87876924954682	A05	11993683	12001694
Gohir.A05G123700	salicylic_acid	5.2774	3.88458	-1.87876924954682	A05	11993683	12001694
Gohir.A01G037300	auxin	3.0826	1.45051	-1.87690062548436	A01	2968217	2973629
Gohir.A02G059433	abscisic_acid	1.30022	-0.49894	-1.86993276237561	A02	990117	993639
Gohir.A02G059433	ethylene	1.30022	-0.49894	-1.86993276237561	A02	990117	993639
Gohir.A02G059433	gibberellic_acid	1.30022	-0.49894	-1.86993276237561	A02	990117	993639
Gohir.A02G059433	jasmonic_acid	1.30022	-0.49894	-1.86993276237561	A02	990117	993639
Gohir.A02G059433	salicylic_acid	1.30022	-0.49894	-1.86993276237561	A02	990117	993639
Gohir.D05G103600	abscisic_acid	3.76456	2.00466	-1.86721024569218	D05	8725135	8729275
Gohir.D05G103600	auxin	3.76456	2.00466	-1.86721024569218	D05	8725135	8729275
Gohir.A03G199500	abscisic_acid	5.29846	3.69461	-1.86633263154529	A03	112258067	112260789
Gohir.A03G199500	jasmonic_acid	5.29846	3.69461	-1.86633263154529	A03	112258067	112260789
Gohir.A06G207500	jasmonic_acid	1.46468	-0.475639	-1.85256475979741	A06	127790665	127791072
Gohir.A06G207500	salicylic_acid	1.46468	-0.475639	-1.85256475979741	A06	127790665	127791072
Gohir.A09G066800	abscisic_acid	5.81936	4.30968	-1.8360871712817	A09	57619532	57622246
Gohir.D10G123200	ethylene	5.20732	3.58918	-1.83522827833346	D10	21438997	21443018
Gohir.D03G041600	ethylene	2.63687	1.42925	-1.83002780952478	D03	5505222	5506499
Gohir.D03G041600	jasmonic_acid	2.63687	1.42925	-1.83002780952478	D03	5505222	5506499
Gohir.D09G058700	abscisic_acid	4.44844	3.08532	-1.82672734968253	D09	30785885	30788782
Gohir.D09G058700	salicylic_acid	4.44844	3.08532	-1.82672734968253	D09	30785885	30788782
Gohir.D03G016400	auxin	4.5284	2.93483	-1.82603794764992	D03	1255161	1257003
Gohir.D06G201000	auxin	3.72428	1.95126	-1.8258236642952	D06	65119402	65121964
Gohir.A04G057800	abscisic_acid	3.87134	2.118	-1.81797727023707	A04	39791696	39795684
Gohir.A13G030400	abscisic_acid	0.832496	-0.879202	-1.81741938430538	A13	3518303	3520353
Gohir.D03G160400	auxin	1.32604	-0.385179	-1.81154395535806	D03	52756453	52757423
Gohir.A10G204700	salicylic_acid	2.49509	0.783532	-1.80358156162435	A10	111185433	111190253
Gohir.D11G037900	brassinosteroid	3.86492	2.18629	-1.80355491127503	D11	3102372	3110001
Gohir.A05G227300	abscisic_acid	8.36998	3.92692	-1.79973447285518	A05	23183378	23185616
Gohir.D05G047200	cytokinin	3.36981	1.97014	-1.79622180894091	D05	3843221	3845571
Gohir.A09G160800	abscisic_acid	3.75364	2.06535	-1.79314018364887	A09	76209107	76212207
Gohir.A09G160800	auxin	3.75364	2.06535	-1.79314018364887	A09	76209107	76212207
Gohir.A09G160800	ethylene	3.75364	2.06535	-1.79314018364887	A09	76209107	76212207
Gohir.A09G160800	gibberellic_acid	3.75364	2.06535	-1.79314018364887	A09	76209107	76212207
Gohir.A09G160800	jasmonic_acid	3.75364	2.06535	-1.79314018364887	A09	76209107	76212207
Gohir.A09G160800	salicylic_acid	3.75364	2.06535	-1.79314018364887	A09	76209107	76212207
Gohir.D05G048700	ethylene	6.35492	4.95555	-1.79290950755987	D05	3958893	3960846
Gohir.D05G048700	salicylic_acid	6.35492	4.95555	-1.79290950755987	D05	3958893	3960846
Gohir.D02G010100	ethylene	4.08904	2.42591	-1.78535375506345	D02	976733	979692
Gohir.D07G195100	abscisic_acid	0.943922	-0.629074	-1.78499112186888	D07	51158966	51163318
Gohir.D07G195100	auxin	0.943922	-0.629074	-1.78499112186888	D07	51158966	51163318
Gohir.A05G389100	auxin	3.88184	2.32968	-1.77239559814923	A05	106962935	106966044
Gohir.A05G206200	abscisic_acid	1.82112	-0.1089	-1.77024396238674	A05	20802310	20803206
Gohir.A05G206200	auxin	1.82112	-0.1089	-1.77024396238674	A05	20802310	20803206
Gohir.A05G206200	ethylene	1.82112	-0.1089	-1.77024396238674	A05	20802310	20803206
Gohir.A05G206200	gibberellic_acid	1.82112	-0.1089	-1.77024396238674	A05	20802310	20803206
Gohir.A05G206200	jasmonic_acid	1.82112	-0.1089	-1.77024396238674	A05	20802310	20803206
Gohir.A05G206200	salicylic_acid	1.82112	-0.1089	-1.77024396238674	A05	20802310	20803206
Gohir.A04G073300	salicylic_acid	2.30686	0.591025	-1.76757295356105	A04	66641398	66644420
Gohir.A12G269300	auxin	4.36929	2.84351	-1.76740716823466	A12	108706129	108710080
Gohir.A06G096800	auxin	6.14024	4.72844	-1.76686881877372	A06	36231466	36233424
Gohir.D08G032200	auxin	0.112845	-1.53034	-1.76382725056015	D08	2519613	2522854
Gohir.D11G104100	abscisic_acid	3.38661	1.72946	-1.75416532269587	D11	9396763	9398439
Gohir.A05G140800	ethylene	4.1195	2.57319	-1.74739611430207	A05	13725678	13727972
Gohir.A05G140800	salicylic_acid	4.1195	2.57319	-1.74739611430207	A05	13725678	13727972
Gohir.D01G122400	abscisic_acid	2.57911	0.899775	-1.74620506604189	D01	29432192	29433975
Gohir.D01G122400	jasmonic_acid	2.57911	0.899775	-1.74620506604189	D01	29432192	29433975
Gohir.D01G122400	salicylic_acid	2.57911	0.899775	-1.74620506604189	D01	29432192	29433975
Gohir.A05G191100	auxin	4.00995	2.6537	-1.73440112311134	A05	18905240	18908315
Gohir.D06G092000	auxin	2.06776	0.355445	-1.73427494485964	D06	20432917	20438654
Gohir.D08G178700	gibberellic_acid	2.24341	1.06854	-1.73300464825368	D08	56598045	56601359
Gohir.A09G244000	brassinosteroid	2.6393	0.860163	-1.73227543146195	A09	84913743	84921286
Gohir.A05G063000	cytokinin	3.98542	2.47174	-1.72544453966233	A05	6085307	6092012
Gohir.D04G131900	abscisic_acid	5.04856	3.51345	-1.72092992599491	D04	48700541	48707431
Gohir.A06G045700	abscisic_acid	4.19995	2.6137	-1.71580938817336	A06	7840519	7847318
Gohir.D11G196200	abscisic_acid	4.60721	3.0393	-1.70512990027446	D11	24182593	24186268
Gohir.D11G196200	gibberellic_acid	4.60721	3.0393	-1.70512990027446	D11	24182593	24186268
Gohir.D07G040300	ethylene	3.89164	2.31107	-1.69884971976241	D07	4395825	4397907
Gohir.D04G124500	abscisic_acid	3.75265	2.31049	-1.69605151017765	D04	46017690	46027422
Gohir.A10G048500	auxin	-0.599134	-2.13306	-1.69422747597544	A10	4888199	4889141
Gohir.D07G122500	abscisic_acid	3.83968	2.27255	-1.69369488784837	D07	18139508	18146098
Gohir.D07G122500	cytokinin	3.83968	2.27255	-1.69369488784837	D07	18139508	18146098
Gohir.A04G031200	abscisic_acid	3.06134	1.44471	-1.68746695542659	A04	5657919	5664005
Gohir.D05G059500	ethylene	5.13499	3.66826	-1.68321839805911	D05	4825739	4827216
Gohir.D07G103800	abscisic_acid	3.77041	2.14111	-1.68310613930891	D07	13868673	13873493
Gohir.A06G092400	auxin	1.84297	0.211514	-1.67892856307267	A06	32567930	32573658
Gohir.A07G078350	gibberellic_acid	0.119501	-0.862091	-1.67766492159049	A07	11903383	11905272
Gohir.A07G195300	salicylic_acid	4.01429	2.46102	-1.67697329791183	A07	92785912	92788715
Gohir.A13G098400	auxin	1.91788	0.29498	-1.67099482980891	A13	42840360	42841568
Gohir.A05G109800	abscisic_acid	3.98271	2.64115	-1.66349943375994	A05	10363374	10376255
Gohir.D12G220500	auxin	1.46258	-0.149192	-1.6633758107205	D12	57615187	57615681
Gohir.A09G142200	abscisic_acid	1.51118	-0.0773622	-1.65792800493412	A09	73984594	73985297
Gohir.D01G193275	abscisic_acid	7.6755	7.29363	-1.65632470170981	D01	62131486	62133074
Gohir.A12G016700	abscisic_acid	5.64569	4.26979	-1.65230501003568	A12	2184316	2186314
Gohir.A06G004200	abscisic_acid	7.16518	6.30457	-1.64903237866738	A06	251571	252367
Gohir.A06G004200	brassinosteroid	7.16518	6.30457	-1.64903237866738	A06	251571	252367
Gohir.A06G004200	gibberellic_acid	7.16518	6.30457	-1.64903237866738	A06	251571	252367
Gohir.A07G078700	abscisic_acid	3.98439	2.43611	-1.64710416365691	A07	12071270	12073413
Gohir.A07G078700	ethylene	3.98439	2.43611	-1.64710416365691	A07	12071270	12073413
Gohir.A07G078700	gibberellic_acid	3.98439	2.43611	-1.64710416365691	A07	12071270	12073413
Gohir.A07G078700	jasmonic_acid	3.98439	2.43611	-1.64710416365691	A07	12071270	12073413
Gohir.A07G078700	salicylic_acid	3.98439	2.43611	-1.64710416365691	A07	12071270	12073413
Gohir.A05G209000	abscisic_acid	5.6057	4.25604	-1.64408627808232	A05	21041557	21043751
Gohir.A02G129800	abscisic_acid	5.38917	4.00715	-1.6431012412081	A02	97886660	97888783
Gohir.A06G128400	jasmonic_acid	8.12243	3.768	-1.63367391305211	A06	87938808	87940649
Gohir.A01G067500	brassinosteroid	3.31636	1.77562	-1.63342593780465	A01	8638184	8640703
Gohir.D09G237300	cytokinin	5.19816	3.82253	-1.62861164840171	D09	53438284	53440038
Gohir.D09G237300	ethylene	5.19816	3.82253	-1.62861164840171	D09	53438284	53440038
Gohir.D01G193300	abscisic_acid	6.92643	6.01824	-1.62578444489704	D01	62143679	62145089
Gohir.A08G120600	abscisic_acid	3.75323	2.81796	-1.6253348477604	A08	95283214	95284750
Gohir.A08G120600	ethylene	3.75323	2.81796	-1.6253348477604	A08	95283214	95284750
Gohir.A08G120600	salicylic_acid	3.75323	2.81796	-1.6253348477604	A08	95283214	95284750
Gohir.A07G019900	salicylic_acid	4.2842	2.85892	-1.62339318177415	A07	2217406	2218715
Gohir.A12G270200	jasmonic_acid	3.94563	2.45513	-1.60765707517065	A12	108815098	108820462
Gohir.A09G149800	abscisic_acid	8.02205	3.68085	-1.60367600978023	A09	75189039	75190758
Gohir.A01G083300	jasmonic_acid	6.14837	4.90685	-1.60195988315008	A01	12375097	12378479
Gohir.A12G023700	abscisic_acid	4.50797	3.07623	-1.59927009726396	A12	3248526	3253398
Gohir.A09G059300	abscisic_acid	7.48151	6.82874	-1.59569799024758	A09	55483563	55485367
Gohir.A09G059300	salicylic_acid	7.48151	6.82874	-1.59569799024758	A09	55483563	55485367
Gohir.A11G099600	abscisic_acid	5.34594	3.99624	-1.5862936826863	A11	10190871	10192523
Gohir.D12G031800	auxin	1.00271	-0.604647	-1.58406982279807	D12	4261576	4262061
Gohir.A04G092600	abscisic_acid	3.57976	2.10767	-1.58007177029082	A04	77602747	77609966
Gohir.A06G035200	cytokinin	5.07003	3.73283	-1.57685464164591	A06	4664683	4670777
Gohir.A11G225300	salicylic_acid	6.28285	5.09309	-1.57564251589404	A11	87606586	87607715
Gohir.D10G066700	auxin	4.47093	3.0965	-1.56442319922175	D10	6919785	6923379
Gohir.A12G061900	abscisic_acid	3.17048	1.68983	-1.5636817888433	A12	14584042	14586104
Gohir.D11G211800	gibberellic_acid	3.8384	2.41193	-1.56274205667528	D11	29385105	29386835
Gohir.D11G211800	salicylic_acid	3.8384	2.41193	-1.56274205667528	D11	29385105	29386835
Gohir.A03G115300	jasmonic_acid	1.97178	0.469222	-1.56078637496444	A03	79502031	79503563
Gohir.A11G003900	abscisic_acid	2.83271	1.26168	-1.55855563620399	A11	344848	351722
Gohir.D01G193000	abscisic_acid	7.03414	6.05058	-1.55843475165638	D01	62009436	62011321
Gohir.A02G110200	ethylene	1.58248	-0.0220453	-1.54604003863856	A02	57750168	57751477
Gohir.A03G200000	auxin	0.124804	-1.14651	-1.5435179949972	A03	112319387	112320060
Gohir.A03G027500	ethylene	2.67565	1.18066	-1.54161584306166	A03	5196458	5200683
Gohir.D04G128400	brassinosteroid	2.48532	0.940536	-1.54113768528788	D04	46980936	46981712
Gohir.A09G059400	abscisic_acid	8.67782	4.34769	-1.54035640127673	A09	55508196	55511341
Gohir.A09G059400	salicylic_acid	8.67782	4.34769	-1.54035640127673	A09	55508196	55511341
Gohir.D13G025800	salicylic_acid	0.763273	-0.590414	-1.53827079590217	D13	2636489	2642695
Gohir.D11G047600	auxin	1.63196	0.0851934	-1.5361551967247	D11	4023979	4026228
Gohir.1Z049441	brassinosteroid	2.66875	1.15918	-1.5232294705673	#N/A	#N/A	#N/A
Gohir.D02G145700	auxin	3.69416	2.29193	-1.51807317758191	D02	55148722	55150806
Gohir.A02G082300	brassinosteroid	1.17588	-0.25888	-1.51759798961408	A02	21752275	21754515
Gohir.A02G082300	cytokinin	1.17588	-0.25888	-1.51759798961408	A02	21752275	21754515
Gohir.D13G090400	auxin	3.63946	2.14371	-1.51723772012123	D13	24486507	24486965
Gohir.D05G128000	auxin	5.95524	4.78308	-1.51255480812234	D05	10970151	10971563
Gohir.A12G186200	ethylene	4.43686	3.17406	-1.51236054165013	A12	99446733	99447728
Gohir.A12G186200	jasmonic_acid	4.43686	3.17406	-1.51236054165013	A12	99446733	99447728
Gohir.A11G278300	abscisic_acid	3.33266	1.90332	-1.51203229891271	A11	114152988	114154627
Gohir.A11G278300	ethylene	3.33266	1.90332	-1.51203229891271	A11	114152988	114154627
Gohir.D01G069800	jasmonic_acid	6.33548	5.23295	-1.51128414846049	D01	10898965	10902790
Gohir.A02G001300	auxin	3.19933	1.73446	-1.50992020535956	A02	97824	100055
Gohir.D11G243300	jasmonic_acid	5.16261	3.89067	-1.50652109488953	D11	51804243	51805643
Gohir.D03G079000	abscisic_acid	2.95942	1.69984	-1.50474994857894	D03	31989182	31996760
Gohir.D03G079000	ethylene	2.95942	1.69984	-1.50474994857894	D03	31989182	31996760
Gohir.A06G057900	brassinosteroid	4.12471	2.71985	-1.49620374603692	A06	11136260	11139371
Gohir.A06G049900	cytokinin	1.7194	0.271283	-1.49519819722904	A06	8650090	8652111
Gohir.D11G011900	gibberellic_acid	0.0824942	-1.07043	-1.49015336560354	D11	1102576	1103785
Gohir.A09G236500	cytokinin	6.71936	5.73414	-1.48879496563092	A09	84124464	84126269
Gohir.A09G236500	ethylene	6.71936	5.73414	-1.48879496563092	A09	84124464	84126269
Gohir.D12G002700	auxin	1.87091	0.362196	-1.48528482481219	D12	440317	443525
Gohir.A01G066700	abscisic_acid	5.79498	4.74124	-1.48525092850937	A01	8440734	8442417
Gohir.A05G103800	abscisic_acid	4.08842	2.83616	-1.4833789044057	A05	9719800	9724079
Gohir.A05G103800	auxin	4.08842	2.83616	-1.4833789044057	A05	9719800	9724079
Gohir.A05G127100	auxin	5.40237	4.21963	-1.47551964008864	A05	12300392	12301711
Gohir.A08G074000	abscisic_acid	1.56896	0.14909	-1.47449376978874	A08	16062191	16068019
Gohir.A01G152000	auxin	4.96336	3.75624	-1.47304011251546	A01	91107381	91111236
Gohir.A01G135200	abscisic_acid	2.55758	1.19835	-1.46965878986101	A01	48915173	48916992
Gohir.A01G135200	jasmonic_acid	2.55758	1.19835	-1.46965878986101	A01	48915173	48916992
Gohir.A01G135200	salicylic_acid	2.55758	1.19835	-1.46965878986101	A01	48915173	48916992
Gohir.A07G202832	salicylic_acid	2.82276	1.66027	-1.46547502061668	A07	94031213	94031649
Gohir.A12G057300	abscisic_acid	2.35808	0.983517	-1.46520147269016	A12	13210448	13212198
Gohir.D11G271200	cytokinin	5.98599	4.85396	-1.46226665331764	D11	60258518	60260253
Gohir.D07G083800	abscisic_acid	4.84781	3.5708	-1.46012447039569	D07	10283871	10286143
Gohir.D07G083800	ethylene	4.84781	3.5708	-1.46012447039569	D07	10283871	10286143
Gohir.D07G083800	gibberellic_acid	4.84781	3.5708	-1.46012447039569	D07	10283871	10286143
Gohir.D07G083800	jasmonic_acid	4.84781	3.5708	-1.46012447039569	D07	10283871	10286143
Gohir.D12G270600	jasmonic_acid	5.14928	3.92098	-1.45943605635948	D12	62675396	62680830
Gohir.D11G112700	auxin	4.39459	3.12559	-1.4538662975686	D11	10529155	10530873
Gohir.D05G374500	abscisic_acid	2.90945	1.50283	-1.45232391783988	D05	64458965	64459588
Gohir.D05G374500	ethylene	2.90945	1.50283	-1.45232391783988	D05	64458965	64459588
Gohir.D12G068300	auxin	0.873613	-0.489758	-1.44890056959164	D12	13084384	13086344
Gohir.D12G068300	salicylic_acid	0.873613	-0.489758	-1.44890056959164	D12	13084384	13086344
Gohir.D10G138300	ethylene	1.98567	0.569347	-1.44589285738257	D10	26914675	26919097
Gohir.D08G124200	salicylic_acid	1.36098	-0.124513	-1.44169151517789	D08	41256352	41257568
Gohir.D05G047800	auxin	4.61983	3.37627	-1.4408388373816	D05	3912817	3918984
Gohir.A07G118100	abscisic_acid	3.74587	2.42445	-1.43968944419093	A07	23278890	23286470
Gohir.A07G118100	cytokinin	3.74587	2.42445	-1.43968944419093	A07	23278890	23286470
Gohir.D01G196300	abscisic_acid	0.143876	-1.25068	-1.43729099978589	D01	62562469	62567128
Gohir.D01G196300	gibberellic_acid	0.143876	-1.25068	-1.43729099978589	D01	62562469	62567128
Gohir.D07G066100	ethylene	3.54433	2.28338	-1.43278672357393	D07	7508418	7510801
Gohir.A02G009900	ethylene	2.34438	0.951047	-1.43164734695126	A02	916849	919481
Gohir.A05G046100	auxin	4.3181	3.03612	-1.43066307839999	A05	4680351	4686491
Gohir.A08G159200	abscisic_acid	2.84782	1.45526	-1.42665246528517	A08	112752471	112757609
Gohir.A07G203300	salicylic_acid	5.62555	4.50907	-1.42476837996652	A07	94121047	94124204
Gohir.D07G029400	cytokinin	2.60922	1.24897	-1.42079557879643	D07	3184370	3188040
Gohir.D06G097300	auxin	5.16336	4.00133	-1.41800854456409	D06	22552677	22553972
Gohir.D07G209500	salicylic_acid	5.68979	4.57612	-1.41387933687764	D07	54795948	54799014
Gohir.D05G229800	abscisic_acid	8.1863	3.94357	-1.41360851671476	D05	20914545	20916753
Gohir.D03G141200	ethylene	2.54603	1.18543	-1.40992633582735	D03	50263142	50267290
Gohir.D08G089600	auxin	3.57405	2.3144	-1.40865450776434	D08	14915093	14937466
Gohir.A05G304632	abscisic_acid	4.76248	3.70662	-1.40861286896297	A05	44051206	44051838
Gohir.D08G146900	abscisic_acid	3.09489	1.80054	-1.40670164921048	D08	49508766	49511044
Gohir.A03G062900	brassinosteroid	-0.0942078	-1.56614	-1.40251087306666	A03	16504973	16505194
Gohir.D01G054800	brassinosteroid	3.15976	1.849	-1.40064247401961	D01	7855164	7857683
Gohir.A12G169800	jasmonic_acid	5.65214	4.55991	-1.40016686785472	A12	95890530	95891930
Gohir.D01G145100	auxin	3.5547	2.25389	-1.39805322243752	D01	47924534	47928061
Gohir.D12G234200	abscisic_acid	4.68219	3.48951	-1.39717481681259	D12	59127210	59134694
Gohir.D12G234200	ethylene	4.68219	3.48951	-1.39717481681259	D12	59127210	59134694
Gohir.A08G066700	auxin	1.5738	0.296156	-1.39642433731024	A08	11656482	11660075
Gohir.A03G188600	abscisic_acid	4.52383	3.30493	-1.3937008621178	A03	111135474	111138055
Gohir.D06G149800	abscisic_acid	6.69644	5.8203	-1.39254599796936	D06	54980939	54986904
Gohir.D08G157000	auxin	2.37582	1.14522	-1.38992622803801	D08	51794718	51795826
Gohir.A05G327800	jasmonic_acid	6.488	5.55621	-1.37975956815317	A05	65237472	65239622
Gohir.A05G327800	salicylic_acid	6.488	5.55621	-1.37975956815317	A05	65237472	65239622
Gohir.A11G189500	abscisic_acid	3.63566	2.28323	-1.37220840750431	A11	29872521	29876118
Gohir.A11G189500	gibberellic_acid	3.63566	2.28323	-1.37220840750431	A11	29872521	29876118
Gohir.A13G053300	ethylene	4.13072	2.99662	-1.36960152951154	A13	9952048	9953453
Gohir.D01G053900	abscisic_acid	5.43874	4.34124	-1.36836059408083	D01	7634394	7635854
Gohir.A11G000300	auxin	0.791455	-0.480698	-1.36439895005856	A11	17627	23852
Gohir.D12G121000	abscisic_acid	4.14731	2.9415	-1.36394452698295	D12	42252442	42259669
Gohir.D12G121000	auxin	4.14731	2.9415	-1.36394452698295	D12	42252442	42259669
Gohir.D12G121000	ethylene	4.14731	2.9415	-1.36394452698295	D12	42252442	42259669
Gohir.D12G121000	gibberellic_acid	4.14731	2.9415	-1.36394452698295	D12	42252442	42259669
Gohir.D12G121000	jasmonic_acid	4.14731	2.9415	-1.36394452698295	D12	42252442	42259669
Gohir.D12G121000	salicylic_acid	4.14731	2.9415	-1.36394452698295	D12	42252442	42259669
Gohir.D11G096600	abscisic_acid	4.11356	2.94046	-1.36040795666561	D11	8443566	8446399
Gohir.D11G096600	auxin	4.11356	2.94046	-1.36040795666561	D11	8443566	8446399
Gohir.D11G096600	ethylene	4.11356	2.94046	-1.36040795666561	D11	8443566	8446399
Gohir.D11G096600	gibberellic_acid	4.11356	2.94046	-1.36040795666561	D11	8443566	8446399
Gohir.D11G096600	jasmonic_acid	4.11356	2.94046	-1.36040795666561	D11	8443566	8446399
Gohir.D11G096600	salicylic_acid	4.11356	2.94046	-1.36040795666561	D11	8443566	8446399
Gohir.A05G041200	auxin	1.36377	0.0389291	-1.35599556996703	A05	4115703	4119187
Gohir.D05G070400	ethylene	2.90649	1.63102	-1.35046674334995	D05	5627558	5631172
Gohir.D08G147701	auxin	3.09607	1.59326	-1.34625269947167	D08	49829271	49832287
Gohir.D08G147701	ethylene	3.09607	1.59326	-1.34625269947167	D08	49829271	49832287
Gohir.D03G041700	ethylene	3.46494	2.5767	-1.34418569351442	D03	5509450	5510682
Gohir.D03G041700	jasmonic_acid	3.46494	2.5767	-1.34418569351442	D03	5509450	5510682
Gohir.A05G129300	auxin	4.36981	3.19838	-1.33954928699893	A05	12888525	12892753
Gohir.A01G132500	brassinosteroid	1.93553	0.663882	-1.33890782533155	A01	40514916	40518033
Gohir.D03G041500	ethylene	1.9342	1.09544	-1.33451698901842	D03	5463588	5464858
Gohir.D03G041500	jasmonic_acid	1.9342	1.09544	-1.33451698901842	D03	5463588	5464858
Gohir.D05G275800	abscisic_acid	5.08267	3.99753	-1.33327615718507	D05	27387700	27389075
Gohir.D05G275800	salicylic_acid	5.08267	3.99753	-1.33327615718507	D05	27387700	27389075
Gohir.A05G273400	gibberellic_acid	5.75977	4.78525	-1.32776073737021	A05	31952507	31954055
Gohir.A05G273400	jasmonic_acid	5.75977	4.78525	-1.32776073737021	A05	31952507	31954055
Gohir.A05G273400	salicylic_acid	5.75977	4.78525	-1.32776073737021	A05	31952507	31954055
Gohir.A13G064500	abscisic_acid	2.71538	1.44019	-1.32638022381707	A13	14668919	14673149
Gohir.D09G149800	salicylic_acid	5.50929	4.45985	-1.32485788319737	D09	45608673	45610682
Gohir.D02G238700	auxin	2.42003	1.16884	-1.32427547180399	D02	72051521	72054436
Gohir.D06G041200	auxin	0.612904	-0.592589	-1.31910177507463	D06	5830233	5833336
Gohir.A11G079500	abscisic_acid	0.5259	-0.631309	-1.31830715763643	A11	7791111	7794481
Gohir.D04G112140	salicylic_acid	3.34562	2.1352	-1.31673469543799	D04	41900848	41903895
Gohir.D05G284600	jasmonic_acid	0.697653	-0.676578	-1.31629511503744	D05	29129700	29131052
Gohir.D09G144700	salicylic_acid	4.04381	2.93868	-1.31314407148063	D09	45108712	45111592
Gohir.D05G264800	gibberellic_acid	1.76801	0.496573	-1.31102279498267	D05	25665526	25666388
Gohir.D05G282500	abscisic_acid	1.77477	0.724947	-1.30836935386703	D05	28465777	28469044
Gohir.D13G085000	brassinosteroid	5.70832	4.69326	-1.3077712733225	D13	18011882	18014198
Gohir.A05G029601	gibberellic_acid	0.981326	-0.286777	-1.3074705507459	A05	3021266	3022569
Gohir.D13G216800	auxin	2.80705	1.56678	-1.30192666805658	D13	62853456	62859293
Gohir.D13G178200	gibberellic_acid	3.87599	2.72747	-1.29581719779334	D13	57781109	57783564
Gohir.A12G123400	auxin	3.74394	2.61358	-1.29369131540946	A12	84480409	84482197
Gohir.A12G233100	abscisic_acid	5.81409	4.88214	-1.28722881630144	A12	105168648	105175927
Gohir.A12G233100	ethylene	5.81409	4.88214	-1.28722881630144	A12	105168648	105175927
Gohir.D06G065400	abscisic_acid	1.61509	0.317724	-1.28703063181083	D06	12098328	12102753
Gohir.A07G030900	ethylene	5.27057	4.29622	-1.28694006330032	A07	3872610	3873590
Gohir.A11G091800	abscisic_acid	3.07262	1.88974	-1.28558189959791	A11	9037603	9040652
Gohir.A11G091800	auxin	3.07262	1.88974	-1.28558189959791	A11	9037603	9040652
Gohir.A11G091800	ethylene	3.07262	1.88974	-1.28558189959791	A11	9037603	9040652
Gohir.A11G091800	gibberellic_acid	3.07262	1.88974	-1.28558189959791	A11	9037603	9040652
Gohir.A11G091800	jasmonic_acid	3.07262	1.88974	-1.28558189959791	A11	9037603	9040652
Gohir.A11G091800	salicylic_acid	3.07262	1.88974	-1.28558189959791	A11	9037603	9040652
Gohir.A09G240900	auxin	2.33641	1.06578	-1.28340172144736	A09	84632421	84634124
Gohir.A01G041500	abscisic_acid	4.88949	3.82039	-1.28281302163142	A01	3670814	3674983
Gohir.A01G041500	auxin	4.88949	3.82039	-1.28281302163142	A01	3670814	3674983
Gohir.A01G041500	cytokinin	4.88949	3.82039	-1.28281302163142	A01	3670814	3674983
Gohir.A01G041500	ethylene	4.88949	3.82039	-1.28281302163142	A01	3670814	3674983
Gohir.A01G041500	gibberellic_acid	4.88949	3.82039	-1.28281302163142	A01	3670814	3674983
Gohir.A01G041500	jasmonic_acid	4.88949	3.82039	-1.28281302163142	A01	3670814	3674983
Gohir.A11G101800	abscisic_acid	4.8862	3.84398	-1.28260229563975	A11	10622832	10628721
Gohir.A11G101800	auxin	4.8862	3.84398	-1.28260229563975	A11	10622832	10628721
Gohir.A11G101800	ethylene	4.8862	3.84398	-1.28260229563975	A11	10622832	10628721
Gohir.A11G101800	gibberellic_acid	4.8862	3.84398	-1.28260229563975	A11	10622832	10628721
Gohir.A11G101800	jasmonic_acid	4.8862	3.84398	-1.28260229563975	A11	10622832	10628721
Gohir.A11G101800	salicylic_acid	4.8862	3.84398	-1.28260229563975	A11	10622832	10628721
Gohir.D03G171000	abscisic_acid	3.62455	2.45027	-1.28041967100868	D03	54435559	54436700
Gohir.D06G056200	brassinosteroid	1.29405	0.0445362	-1.27911757581404	D06	9228148	9231245
Gohir.A13G212900	auxin	2.88659	1.66664	-1.27871795541907	A13	109625253	109630908
Gohir.D03G133500	ethylene	4.48915	3.40956	-1.27534275564488	D03	48898065	48901425
Gohir.D12G187900	abscisic_acid	3.45144	2.25676	-1.27364516931444	D12	53839058	53845827
Gohir.A11G090800	brassinosteroid	0.452983	-0.609044	-1.27348870437189	A11	8913295	8913801
Gohir.D09G170800	jasmonic_acid	0.268299	-0.996661	-1.26726925662544	D09	47678975	47680331
Gohir.D09G170800	salicylic_acid	0.268299	-0.996661	-1.26726925662544	D09	47678975	47680331
Gohir.D13G175400	auxin	4.98156	3.94558	-1.26627735003634	D13	57508337	57509669
Gohir.D09G146600	salicylic_acid	2.9496	1.74137	-1.26515060764716	D09	45290059	45291440
Gohir.A05G261700	abscisic_acid	0.565946	-0.602454	-1.26340311586138	A05	29254812	29258984
Gohir.D02G154800	abscisic_acid	3.83865	2.70723	-1.26257597185237	D02	58316631	58323178
Gohir.A10G185500	auxin	1.87269	0.577581	-1.26080877123634	A10	105598947	105600741
Gohir.D08G083200	abscisic_acid	1.94902	0.718391	-1.25842159780849	D08	12271921	12281736
Gohir.A12G117400	abscisic_acid	4.48848	3.43082	-1.25572519137695	A12	83102560	83109720
Gohir.A12G117400	auxin	4.48848	3.43082	-1.25572519137695	A12	83102560	83109720
Gohir.A12G117400	ethylene	4.48848	3.43082	-1.25572519137695	A12	83102560	83109720
Gohir.A12G117400	gibberellic_acid	4.48848	3.43082	-1.25572519137695	A12	83102560	83109720
Gohir.A12G117400	jasmonic_acid	4.48848	3.43082	-1.25572519137695	A12	83102560	83109720
Gohir.A12G117400	salicylic_acid	4.48848	3.43082	-1.25572519137695	A12	83102560	83109720
Gohir.A10G146700	abscisic_acid	6.16534	5.26385	-1.25339667737065	A10	83144683	83147028
Gohir.D05G373300	jasmonic_acid	5.38488	4.46859	-1.25081370332923	D05	64323996	64327048
Gohir.D10G250400	abscisic_acid	4.14699	3.10349	-1.25061080157582	D10	67568157	67571038
Gohir.A04G088000	brassinosteroid	0.137997	-0.980956	-1.24634316914248	A04	75534070	75534846
Gohir.A11G039500	ethylene	0.518373	-0.768306	-1.2462759576205	A11	3965439	3966582
Gohir.D01G115300	brassinosteroid	2.47602	1.31826	-1.24237045739821	D01	24978803	24981856
Gohir.D12G273200	ethylene	3.07554	1.9991	-1.2419539925298	D12	62883673	62887093
Gohir.D02G011401	abscisic_acid	1.13673	-0.0546731	-1.23656165579395	D02	1149990	1156095
Gohir.D02G011401	ethylene	1.13673	-0.0546731	-1.23656165579395	D02	1149990	1156095
Gohir.D02G011401	gibberellic_acid	1.13673	-0.0546731	-1.23656165579395	D02	1149990	1156095
Gohir.D02G011401	jasmonic_acid	1.13673	-0.0546731	-1.23656165579395	D02	1149990	1156095
Gohir.D11G031100	abscisic_acid	6.19219	5.35096	-1.23651370248463	D11	2564573	2566996
Gohir.D11G031100	auxin	6.19219	5.35096	-1.23651370248463	D11	2564573	2566996
Gohir.D11G031100	ethylene	6.19219	5.35096	-1.23651370248463	D11	2564573	2566996
Gohir.D11G031100	gibberellic_acid	6.19219	5.35096	-1.23651370248463	D11	2564573	2566996
Gohir.D11G031100	jasmonic_acid	6.19219	5.35096	-1.23651370248463	D11	2564573	2566996
Gohir.D11G031100	salicylic_acid	6.19219	5.35096	-1.23651370248463	D11	2564573	2566996
Gohir.A10G143800	ethylene	4.13495	3.04942	-1.23385001803692	A10	81676223	81680402
Gohir.D05G319800	abscisic_acid	3.71679	2.56907	-1.2327957781217	D05	46703076	46704371
Gohir.A09G033560	auxin	4.3753	3.29415	-1.23171366664706	A09	15060698	15063271
Gohir.A10G147300	auxin	5.91902	5.25762	-1.2311721624036	A10	83975862	83977878
Gohir.A01G107700	jasmonic_acid	2.18216	1.02627	-1.23063286143027	A01	20597444	20600723
Gohir.D11G187200	brassinosteroid	2.22269	1.04631	-1.22821259331792	D11	21689998	21694870
Gohir.A06G045400	auxin	2.80858	1.67546	-1.22616791279194	A06	7725371	7730994
Gohir.D08G008200	abscisic_acid	3.7788	2.7145	-1.225946170937	D08	80126	82012
Gohir.D05G183300	abscisic_acid	5.70495	4.79011	-1.22544086564246	D05	16195465	16200441
Gohir.D05G183300	brassinosteroid	5.70495	4.79011	-1.22544086564246	D05	16195465	16200441
Gohir.D05G238100	cytokinin	3.64532	2.5491	-1.22147531860217	D05	22103017	22106704
Gohir.D07G083300	gibberellic_acid	5.3061	4.40769	-1.21688803551518	D07	10200682	10202540
Gohir.A12G184900	abscisic_acid	3.23864	2.09455	-1.21443079617377	A12	99249876	99256862
Gohir.A10G094400	auxin	3.72058	2.61701	-1.20566819723672	A10	18985213	18990488
Gohir.D11G343500	salicylic_acid	4.1226	3.11948	-1.20479967628885	D11	72409946	72413908
Gohir.A11G198626	abscisic_acid	2.93408	1.66005	-1.2046023142339	A11	38636339	38639998
Gohir.D04G151300	gibberellic_acid	2.06638	0.932651	-1.203554286441	D04	53299179	53301345
Gohir.D06G035800	cytokinin	4.48077	3.4788	-1.20100798160414	D06	4378889	4384238
Gohir.A10G127700	ethylene	5.38216	4.44325	-1.19992464916449	A10	72041463	72045631
Gohir.D11G003400	abscisic_acid	3.4109	2.29223	-1.19988975063215	D11	307829	314603
Gohir.A07G061400	ethylene	3.48587	2.46167	-1.19927328411285	A07	8522561	8525949
Gohir.D07G036400	auxin	0.545805	-0.572093	-1.19623365203389	D07	3908547	3913419
Gohir.A08G158400	gibberellic_acid	3.33522	2.76548	-1.19554491736266	A08	112569473	112572475
Gohir.A12G049600	abscisic_acid	0.116842	-1.01697	-1.19373466067839	A12	9916209	9918665
Gohir.A05G067450	ethylene	1.96368	0.875587	-1.19157858311197	A05	6508092	6509300
Gohir.A05G389200	auxin	1.40493	0.217731	-1.18451715331156	A05	106974565	106977179
Gohir.A13G169900	auxin	6.41654	5.6904	-1.18264835482454	A13	103859051	103861044
Gohir.D06G038900	ethylene	6.58584	5.90585	-1.17489501428551	D06	5217689	5220233
Gohir.A08G062800	auxin	4.38172	3.338	-1.17446232115157	A08	10978566	10981040
Gohir.A09G206300	ethylene	4.93403	3.98372	-1.17152152642201	A09	81119151	81123782
Gohir.A05G262600	gibberellic_acid	3.38988	2.32538	-1.1704550468396	A05	29511837	29512740
Gohir.D05G289200	ethylene	4.59215	3.58121	-1.16870828387391	D05	30219350	30225968
Gohir.D05G289200	gibberellic_acid	4.59215	3.58121	-1.16870828387391	D05	30219350	30225968
Gohir.A05G274900	abscisic_acid	3.79154	2.73181	-1.16831483498653	A05	32214229	32219960
Gohir.D08G259200	ethylene	3.8035	2.71767	-1.16735949754747	D08	68134229	68138271
Gohir.D05G352500	jasmonic_acid	6.31748	5.6057	-1.16572174034788	D05	59330558	59331333
Gohir.D05G352500	salicylic_acid	6.31748	5.6057	-1.16572174034788	D05	59330558	59331333
Gohir.D10G045300	auxin	3.81824	2.82347	-1.16567820011127	D10	4150636	4158241
Gohir.D09G199900	ethylene	4.46716	3.5003	-1.16432721388883	D09	50646753	50651321
Gohir.A02G152200	auxin	2.71098	1.61816	-1.16397778909932	A02	105198133	105201826
Gohir.A02G152200	gibberellic_acid	2.71098	1.61816	-1.16397778909932	A02	105198133	105201826
Gohir.A12G117500	abscisic_acid	4.9837	4.0375	-1.16341035249381	A12	83118111	83127091
Gohir.A12G117500	auxin	4.9837	4.0375	-1.16341035249381	A12	83118111	83127091
Gohir.A12G117500	ethylene	4.9837	4.0375	-1.16341035249381	A12	83118111	83127091
Gohir.A12G117500	gibberellic_acid	4.9837	4.0375	-1.16341035249381	A12	83118111	83127091
Gohir.A12G117500	jasmonic_acid	4.9837	4.0375	-1.16341035249381	A12	83118111	83127091
Gohir.A12G117500	salicylic_acid	4.9837	4.0375	-1.16341035249381	A12	83118111	83127091
Gohir.A10G027400	ethylene	5.10731	4.28602	-1.16120850564334	A10	2526035	2526544
Gohir.D13G101500	salicylic_acid	1.01311	0.0318895	-1.16024283587214	D13	32872828	32873812
Gohir.D11G288400	abscisic_acid	2.8606	1.78742	-1.16003489823648	D11	63075354	63076740
Gohir.D11G288400	ethylene	2.8606	1.78742	-1.16003489823648	D11	63075354	63076740
Gohir.D07G034800	ethylene	5.58754	4.79418	-1.15895108697601	D07	3700458	3701407
Gohir.D12G217600	auxin	4.6573	3.66077	-1.15846024174145	D12	57340679	57342789
Gohir.D12G217600	cytokinin	4.6573	3.66077	-1.15846024174145	D12	57340679	57342789
Gohir.D11G278100	auxin	7.32716	7.16316	-1.15801433228839	D11	61652178	61654012
Gohir.A05G019200	brassinosteroid	3.40081	2.30642	-1.15610591273364	A05	1992599	1996148
Gohir.D11G049200	abscisic_acid	3.68614	2.60474	-1.15203251307064	D11	4115851	4119601
Gohir.D11G049200	gibberellic_acid	3.68614	2.60474	-1.15203251307064	D11	4115851	4119601
Gohir.A07G154050	gibberellic_acid	1.18479	0.0770329	-1.14778139373585	A07	43301023	43306371
Gohir.D02G122400	abscisic_acid	0.604358	-0.607981	-1.14437702595904	D02	42847302	42848219
Gohir.D13G036850	brassinosteroid	1.22944	0.0619304	-1.14423679108449	D13	4106749	4108638
Gohir.A04G111000	gibberellic_acid	2.00574	0.856183	-1.14406719930094	A04	83996591	83998696
Gohir.A09G148900	salicylic_acid	3.45822	2.41233	-1.14337454443821	A09	75100420	75103278
Gohir.A12G147400	jasmonic_acid	0.595322	-0.452835	-1.14212518276398	A12	90967426	90970168
Gohir.D10G014100	jasmonic_acid	0.356573	-0.793017	-1.13999062986247	D10	1162022	1168775
Gohir.A08G232500	auxin	2.45133	1.33091	-1.13715261701837	A08	125597893	125598321
Gohir.A05G317800	abscisic_acid	3.38131	2.27789	-1.12928136340703	A05	76237130	76238805
Gohir.D04G146300	abscisic_acid	2.02003	0.885006	-1.12751979280265	D04	52296535	52298077
Gohir.A05G288000	ethylene	3.14788	2.09337	-1.12321198837828	A05	35791970	35796473
Gohir.A05G288000	gibberellic_acid	3.14788	2.09337	-1.12321198837828	A05	35791970	35796473
Gohir.A12G149200	cytokinin	3.65486	2.66965	-1.11929844601987	A12	91392866	91401666
Gohir.A02G041600	abscisic_acid	5.57811	4.66824	-1.11691277962188	A02	5576926	5582436
Gohir.A02G041600	jasmonic_acid	5.57811	4.66824	-1.11691277962188	A02	5576926	5582436
Gohir.A02G041600	salicylic_acid	5.57811	4.66824	-1.11691277962188	A02	5576926	5582436
Gohir.D13G041500	brassinosteroid	0.417242	-0.684637	-1.10989890515295	D13	4802645	4804651
Gohir.D13G041500	cytokinin	0.417242	-0.684637	-1.10989890515295	D13	4802645	4804651
Gohir.1Z049737	jasmonic_acid	5.63647	4.83096	-1.10912751938894	#N/A	#N/A	#N/A
Gohir.A05G189900	cytokinin	0.949921	-0.0390077	-1.10485732906783	A05	18803193	18808149
Gohir.A10G175500	abscisic_acid	4.05175	3.06083	-1.1025829841125	A10	102229780	102231664
Gohir.A11G049000	ethylene	1.70559	0.64045	-1.10175387911103	A11	4961267	4962977
Gohir.D01G001000	auxin	4.90727	4.02962	-1.10112224735955	D01	42340	44839
Gohir.A11G129400	auxin	4.13144	3.21399	-1.10094084688108	A11	15156553	15158244
Gohir.A05G180300	abscisic_acid	4.63592	3.73357	-1.09929347469263	A05	17670569	17675408
Gohir.A05G180300	brassinosteroid	4.63592	3.73357	-1.09929347469263	A05	17670569	17675408
Gohir.D06G163800	gibberellic_acid	1.88035	0.961834	-1.09608078325784	D06	58571681	58576236
Gohir.D08G213800	ethylene	6.41143	5.78954	-1.08848126682582	D08	63040473	63044413
Gohir.A05G129100	auxin	3.95654	3.07374	-1.08847714394693	A05	12843045	12847384
Gohir.A05G129100	ethylene	3.95654	3.07374	-1.08847714394693	A05	12843045	12847384
Gohir.A05G129100	gibberellic_acid	3.95654	3.07374	-1.08847714394693	A05	12843045	12847384
Gohir.A05G129100	jasmonic_acid	3.95654	3.07374	-1.08847714394693	A05	12843045	12847384
Gohir.A12G215000	auxin	5.15991	4.33574	-1.0825895231119	A12	103397876	103400048
Gohir.A12G215000	cytokinin	5.15991	4.33574	-1.0825895231119	A12	103397876	103400048
Gohir.A10G174400	abscisic_acid	3.49176	2.5229	-1.08237344078313	A10	101970766	101975052
Gohir.A08G184800	auxin	1.37244	0.274847	-1.07968616517736	A08	118763596	118765457
Gohir.A08G184800	salicylic_acid	1.37244	0.274847	-1.07968616517736	A08	118763596	118765457
Gohir.D10G118900	auxin	5.53923	4.7458	-1.07873826670621	D10	20469217	20471423
Gohir.A06G022200	gibberellic_acid	6.28534	5.6128	-1.0767136045827	A06	2370748	2371239
Gohir.A10G220500	abscisic_acid	5.09523	4.32671	-1.07581657366915	A10	114652612	114656826
Gohir.D12G276700	abscisic_acid	4.66496	3.80154	-1.07325999143341	D12	63144424	63148114
Gohir.D08G173800	abscisic_acid	1.72445	0.730175	-1.06885035836529	D08	55686784	55693404
Gohir.D08G173800	ethylene	1.72445	0.730175	-1.06885035836529	D08	55686784	55693404
Gohir.A07G197500	auxin	7.51723	9.77102	-1.06802066852579	A07	93123931	93125101
Gohir.D13G188100	cytokinin	2.01684	1.04737	-1.06405791684293	D13	59083417	59087190
Gohir.A11G306600	auxin	1.81785	0.971058	-1.05843548706512	A11	120928265	120931939
Gohir.A09G012900	abscisic_acid	3.94325	3.0263	-1.05771180287726	A09	3079704	3085051
Gohir.A06G037400	ethylene	6.56533	6.00265	-1.05400079233899	A06	5163500	5165951
Gohir.A12G219850	abscisic_acid	5.87496	5.48288	-1.05263053202372	A12	103962788	103964796
Gohir.D07G016200	auxin	4.15032	3.23585	-1.04917484412071	D07	1778118	1784486
Gohir.D07G016200	ethylene	4.15032	3.23585	-1.04917484412071	D07	1778118	1784486
Gohir.D04G153700	brassinosteroid	0.979853	0.0141508	-1.04564476963006	D04	53616683	53623575
Gohir.D04G015100	cytokinin	1.73358	0.702082	-1.04555526014821	D04	2338671	2339939
Gohir.D07G201900	salicylic_acid	4.12275	3.27825	-1.04538470474763	D07	53558755	53561213
Gohir.D05G327800	jasmonic_acid	6.3214	5.73198	-1.04173210621085	D05	51793771	51795974
Gohir.D05G327800	salicylic_acid	6.3214	5.73198	-1.04173210621085	D05	51793771	51795974
Gohir.A11G260500	gibberellic_acid	4.4989	3.64816	-1.04035302443408	A11	110826047	110828797
Gohir.D09G034000	auxin	4.49383	3.62508	-1.03690933896101	D09	11386575	11389099
Gohir.A08G245500	salicylic_acid	2.13766	1.11555	-1.0360127175593	A08	126749273	126752879
Gohir.A09G123400	abscisic_acid	2.67508	1.71242	-1.03552976988172	A09	70775316	70783917
Gohir.D02G043500	ethylene	2.94867	2.03506	-1.03353252273768	D02	5495465	5500049
Gohir.D12G077700	salicylic_acid	3.07614	2.19654	-1.03349960948845	D12	26324550	26326102
Gohir.A02G089100	jasmonic_acid	7.19436	7.07331	-1.02657951641452	A02	25595835	25599168
Gohir.A02G089100	salicylic_acid	7.19436	7.07331	-1.02657951641452	A02	25595835	25599168
Gohir.A08G125800	abscisic_acid	3.02479	2.07653	-1.02542970432336	A08	102077125	102079338
Gohir.A04G065755	abscisic_acid	-0.927807	-1.84895	-1.02499832645445	A04	49348677	49348961
Gohir.A11G248200	auxin	5.84512	5.18426	-1.02458080370957	A11	107023958	107026307
Gohir.D10G067300	abscisic_acid	6.01618	5.37393	-1.02132707258312	D10	7147908	7156270
Gohir.A07G166800	abscisic_acid	2.3086	1.3312	-1.02021185120212	A07	65109146	65119050
Gohir.A07G166800	cytokinin	2.3086	1.3312	-1.02021185120212	A07	65109146	65119050
Gohir.D08G037301	ethylene	4.87459	4.06459	-1.01732549250419	D08	3040585	3042271
Gohir.D06G103300	salicylic_acid	4.60848	3.79504	-1.01725372130394	D06	24677279	24679350
Gohir.A06G127202	auxin	1.33464	0.367782	-1.01556122661001	A06	105905306	105910835
Gohir.D12G173100	jasmonic_acid	5.26253	4.6327	-1.01514827162564	D12	51500987	51502477
Gohir.D06G019600	gibberellic_acid	6.43554	5.9107	-1.0136780220392	D06	2153658	2154146
Gohir.A12G214500	ethylene	3.04924	2.23498	-1.01239348020351	A12	103288790	103290232
Gohir.A11G028100	abscisic_acid	6.05743	5.43043	-1.01020804437683	A11	2824391	2826750
Gohir.A11G028100	auxin	6.05743	5.43043	-1.01020804437683	A11	2824391	2826750
Gohir.A11G028100	ethylene	6.05743	5.43043	-1.01020804437683	A11	2824391	2826750
Gohir.A11G028100	gibberellic_acid	6.05743	5.43043	-1.01020804437683	A11	2824391	2826750
Gohir.A11G028100	jasmonic_acid	6.05743	5.43043	-1.01020804437683	A11	2824391	2826750
Gohir.A11G028100	salicylic_acid	6.05743	5.43043	-1.01020804437683	A11	2824391	2826750
Gohir.D10G004700	cytokinin	6.03662	5.44323	-1.0092568983133	D10	402221	404647
Gohir.D10G004700	salicylic_acid	6.03662	5.44323	-1.0092568983133	D10	402221	404647
Gohir.D06G151700	salicylic_acid	8.81554	4.76196	-1.0065215936942	D06	55935497	55936385
Gohir.D09G068000	abscisic_acid	3.65434	2.74991	-1.00640300502219	D09	33104716	33107494
Gohir.D08G190300	abscisic_acid	4.02521	3.13486	-1.00287413339319	D08	58759703	58761766
Gohir.D01G219400	abscisic_acid	5.22453	4.47197	-1.00275832293544	D01	65001844	65004221
Gohir.A09G201500	abscisic_acid	2.37749	1.43272	-1.00190247593574	A09	80402921	80404899
Gohir.A09G201500	jasmonic_acid	2.37749	1.43272	-1.00190247593574	A09	80402921	80404899
Gohir.D12G121100	abscisic_acid	4.72	3.92131	-1.00126724915937	D12	42264356	42273303
Gohir.D12G121100	auxin	4.72	3.92131	-1.00126724915937	D12	42264356	42273303
Gohir.D12G121100	ethylene	4.72	3.92131	-1.00126724915937	D12	42264356	42273303
Gohir.D12G121100	gibberellic_acid	4.72	3.92131	-1.00126724915937	D12	42264356	42273303
Gohir.D12G121100	jasmonic_acid	4.72	3.92131	-1.00126724915937	D12	42264356	42273303
Gohir.D12G121100	salicylic_acid	4.72	3.92131	-1.00126724915937	D12	42264356	42273303
Gohir.A12G081000	cytokinin	6.34626	5.84768	-0.996106093459426	A12	51950660	51952131
Gohir.D02G176050	auxin	3.41551	2.57477	-0.995743895977878	D02	64805011	64806817
Gohir.A03G030300	jasmonic_acid	4.77031	3.99	-0.993081727841988	A03	5740692	5744506
Gohir.A03G123100	auxin	3.23722	2.34324	-0.992628607063505	A03	90529690	90532079
Gohir.D01G201200	gibberellic_acid	7.09646	6.8864	-0.988944529344591	D01	63245836	63247686
Gohir.A12G109500	brassinosteroid	3.32756	2.42511	-0.988805751401463	A12	80944577	80948497
Gohir.D05G230700	ethylene	6.78924	6.35733	-0.987314155609072	D05	21097245	21099289
Gohir.D01G160500	abscisic_acid	6.98117	6.74914	-0.981151734310924	D01	55710456	55711886
Gohir.A05G309100	jasmonic_acid	-0.0842462	-0.985291	-0.9807804602905	A05	48497725	48500343
Gohir.A08G000133	brassinosteroid	2.73581	1.82051	-0.979609617546946	A08	214027	216528
Gohir.D12G151900	jasmonic_acid	2.36216	1.4322	-0.979312779746283	D12	48135046	48137691
Gohir.D08G010000	brassinosteroid	3.13379	2.24662	-0.979277067182779	D08	173371	176496
Gohir.D05G352600	jasmonic_acid	0.929635	0.0148529	-0.976288561163003	D05	59342018	59342767
Gohir.D05G352600	salicylic_acid	0.929635	0.0148529	-0.976288561163003	D05	59342018	59342767
Gohir.D05G365200	salicylic_acid	8.02534	4.0254	-0.974690337531001	D05	62526480	62529299
Gohir.A07G022112	abscisic_acid	0.0205541	-0.922325	-0.974478261182305	A07	2541186	2542068
Gohir.D09G163400	abscisic_acid	5.85192	5.29218	-0.971455263136157	D09	46870974	46872460
Gohir.A03G154200	jasmonic_acid	5.94427	5.36052	-0.970367580719971	A03	105178241	105179767
Gohir.A03G154200	salicylic_acid	5.94427	5.36052	-0.970367580719971	A03	105178241	105179767
Gohir.A12G240400	abscisic_acid	0.440832	-0.29829	-0.968161819481404	A12	105935412	105937252
Gohir.A12G240400	jasmonic_acid	0.440832	-0.29829	-0.968161819481404	A12	105935412	105937252
Gohir.D01G028800	abscisic_acid	4.67392	3.91595	-0.959136284801636	D01	3381933	3386145
Gohir.D01G028800	auxin	4.67392	3.91595	-0.959136284801636	D01	3381933	3386145
Gohir.D01G028800	cytokinin	4.67392	3.91595	-0.959136284801636	D01	3381933	3386145
Gohir.D01G028800	ethylene	4.67392	3.91595	-0.959136284801636	D01	3381933	3386145
Gohir.D01G028800	gibberellic_acid	4.67392	3.91595	-0.959136284801636	D01	3381933	3386145
Gohir.D01G028800	jasmonic_acid	4.67392	3.91595	-0.959136284801636	D01	3381933	3386145
Gohir.A11G045700	abscisic_acid	3.21493	2.30758	-0.959066285246018	A11	4498844	4502670
Gohir.A11G045700	gibberellic_acid	3.21493	2.30758	-0.959066285246018	A11	4498844	4502670
Gohir.A02G069900	salicylic_acid	2.43143	1.47843	-0.958854583660645	A02	12842954	12846427
Gohir.A02G101500	abscisic_acid	1.76843	0.873613	-0.957359482890407	A02	46992692	46994219
Gohir.A10G074400	abscisic_acid	7.19496	7.17481	-0.956671855812338	A10	11845519	11850717
Gohir.D05G065200	cytokinin	1.62705	0.70916	-0.956637747661964	D05	5210400	5216373
Gohir.A07G016400	auxin	3.46044	2.60568	-0.955613289226249	A07	1829359	1835812
Gohir.A07G016400	ethylene	3.46044	2.60568	-0.955613289226249	A07	1829359	1835812
Gohir.A01G213400	auxin	3.55126	2.73786	-0.95421419283734	A01	117763409	117769118
Gohir.A05G076550	abscisic_acid	1.51447	0.593425	-0.952269470529434	A05	7347375	7350147
Gohir.D11G106400	abscisic_acid	5.12801	4.4557	-0.952212336468215	D11	9777566	9783506
Gohir.D11G106400	auxin	5.12801	4.4557	-0.952212336468215	D11	9777566	9783506
Gohir.D11G106400	ethylene	5.12801	4.4557	-0.952212336468215	D11	9777566	9783506
Gohir.D11G106400	gibberellic_acid	5.12801	4.4557	-0.952212336468215	D11	9777566	9783506
Gohir.D11G106400	jasmonic_acid	5.12801	4.4557	-0.952212336468215	D11	9777566	9783506
Gohir.D11G106400	salicylic_acid	5.12801	4.4557	-0.952212336468215	D11	9777566	9783506
Gohir.D08G202984	auxin	2.79268	1.89693	-0.946051867360733	D08	61492899	61495340
Gohir.D11G084200	abscisic_acid	2.40894	1.55308	-0.945535911444193	D11	7247845	7252385
Gohir.D13G063000	brassinosteroid	6.60095	6.13505	-0.945376225548838	D13	9181689	9184038
Gohir.A05G137900	auxin	4.22179	4.08204	-0.944444997067143	A05	13528506	13529342
Gohir.D01G085000	gibberellic_acid	2.2327	1.38189	-0.943787180840125	D01	14758357	14762996
Gohir.D05G140000	auxin	1.79118	1.02735	-0.941226628975781	D05	12111541	12111963
Gohir.A11G066300	ethylene	4.23532	3.4224	-0.939759269885179	A11	6521860	6527273
Gohir.A11G066300	jasmonic_acid	4.23532	3.4224	-0.939759269885179	A11	6521860	6527273
Gohir.D05G194500	auxin	3.87275	3.07365	-0.939422239915693	D05	17283875	17287051
Gohir.A13G170000	auxin	5.61297	4.9829	-0.937618429853123	A13	103878766	103880100
Gohir.D09G125600	abscisic_acid	4.78525	4.14781	-0.93496288519757	D09	42604886	42609182
Gohir.D02G178500	ethylene	5.69225	5.14968	-0.932410688805427	D02	65248680	65249887
Gohir.D08G138020	auxin	3.64642	2.83677	-0.930886449825976	D08	45918314	45933243
Gohir.D08G138020	jasmonic_acid	3.64642	2.83677	-0.930886449825976	D08	45918314	45933243
Gohir.D01G202100	auxin	4.88541	4.19815	-0.930478232973264	D01	63322686	63328593
Gohir.A03G202400	auxin	0.890452	0.072249	-0.929465485498272	A03	112484693	112485013
Gohir.A06G066900	abscisic_acid	1.0778	0.204653	-0.928663509587719	A06	16641169	16645368
Gohir.A05G071300	auxin	4.05289	3.28782	-0.926686759550593	A05	6910003	6912247
Gohir.D11G156600	salicylic_acid	2.40499	1.5548	-0.923662754221568	D11	16169513	16172571
Gohir.D04G064400	abscisic_acid	2.27402	1.42415	-0.922742900519647	D04	11983873	11985892
Gohir.D05G079300	abscisic_acid	1.66935	0.796436	-0.920017744059866	D05	6440998	6449683
Gohir.D12G111300	brassinosteroid	4.01842	3.23607	-0.917260411117674	D12	40189284	40190229
Gohir.A01G203600	abscisic_acid	4.14691	3.4641	-0.913390681369097	A01	116141686	116143006
Gohir.D05G251800	abscisic_acid	4.81531	4.33736	-0.913266104678712	D05	24127990	24129134
Gohir.D05G251800	salicylic_acid	4.81531	4.33736	-0.913266104678712	D05	24127990	24129134
Gohir.A04G084900	jasmonic_acid	3.35064	2.49905	-0.912628135683239	A04	74189941	74192504
Gohir.D09G142000	auxin	4.20086	3.46344	-0.912227283974919	D09	44812820	44818753
Gohir.D08G131000	abscisic_acid	1.8594	1.06957	-0.908243134390765	D08	42769135	42771009
Gohir.A11G305600	salicylic_acid	4.23407	3.49539	-0.906525781587162	A11	120804023	120805225
Gohir.D06G001400	abscisic_acid	4.44152	3.7215	-0.905871547240565	D06	244411	247945
Gohir.A11G150100	salicylic_acid	3.02196	2.20438	-0.904773803499717	A11	18749198	18752266
Gohir.D13G093800	auxin	0.695421	-0.149192	-0.904281824372755	D13	24945237	24945804
Gohir.D05G110100	abscisic_acid	4.72028	4.09155	-0.902460950949377	D05	9317595	9330367
Gohir.D11G112600	abscisic_acid	5.52312	5.31296	-0.899616023753094	D11	10489260	10491207
Gohir.D11G112600	ethylene	5.52312	5.31296	-0.899616023753094	D11	10489260	10491207
Gohir.D11G112600	salicylic_acid	5.52312	5.31296	-0.899616023753094	D11	10489260	10491207
Gohir.A10G229500	ethylene	3.98683	3.23766	-0.895395650318023	A10	115909542	115913462
Gohir.A10G229500	jasmonic_acid	3.98683	3.23766	-0.895395650318023	A10	115909542	115913462
Gohir.D06G135400	auxin	2.05462	1.21863	-0.894087769169078	D06	47843612	47849017
Gohir.D06G167001	abscisic_acid	6.30457	5.95234	-0.893941294564749	D06	59592368	59593468
Gohir.D05G176900	ethylene	5.06016	4.54574	-0.891994582562123	D05	15630938	15632772
Gohir.A05G050900	cytokinin	0.945421	0.175548	-0.890684821844776	A05	5196404	5200466
Gohir.A12G130900	salicylic_acid	5.48573	5.16321	-0.890153210514834	A12	85840504	85843774
Gohir.A05G215900	auxin	6.80335	6.62153	-0.887938279959357	A05	21763708	21767798
Gohir.D03G158600	abscisic_acid	4.29287	3.62671	-0.887607518399467	D03	52513180	52515885
Gohir.D05G344200	ethylene	3.42085	2.63895	-0.886953485377403	D05	57694734	57700247
Gohir.A05G100700	abscisic_acid	5.24467	4.69637	-0.885154259312496	A05	9467610	9470475
Gohir.A01G169400	abscisic_acid	6.50775	6.11374	-0.883390693281023	A01	107391266	107392682
Gohir.D04G000500	auxin	4.2782	3.55973	-0.882893425669892	D04	323556	326770
Gohir.A04G112500	brassinosteroid	0.814573	-0.0235112	-0.882249432353498	A04	84344693	84351524
Gohir.A06G144000	abscisic_acid	3.7175	2.96788	-0.881023261172761	A06	114009011	114015091
Gohir.A12G186400	abscisic_acid	1.46624	0.567894	-0.880925293436266	A12	99482842	99484984
Gohir.A03G151500	jasmonic_acid	4.09347	3.38207	-0.876431961568595	A03	104347983	104350492
Gohir.A02G104800	abscisic_acid	1.36154	0.76667	-0.874365202035985	A02	49490240	49498095
Gohir.A02G104800	ethylene	1.36154	0.76667	-0.874365202035985	A02	49490240	49498095
Gohir.D12G112600	brassinosteroid	3.13214	2.35457	-0.873811252136849	D12	40517788	40521784
Gohir.D05G331000	auxin	3.83285	3.10004	-0.869660798906408	D05	53103480	53108346
Gohir.D05G338200	auxin	4.49537	3.83518	-0.865901141734857	D05	54858996	54862485
Gohir.D02G034500	salicylic_acid	7.7103	3.86647	-0.865671532396527	D02	4362438	4364943
Gohir.A01G033500	cytokinin	4.53201	3.86728	-0.864570225807119	A01	2673035	2677078
Gohir.A06G169600	brassinosteroid	4.77491	4.1304	-0.861208382077936	A06	122863639	122871787
Gohir.D12G153100	cytokinin	2.5767	1.79744	-0.859200862255016	D12	48377839	48386650
Gohir.D13G056800	abscisic_acid	3.92522	3.22304	-0.854775645087657	D13	8032688	8037038
Gohir.A08G136200	auxin	3.10934	2.45893	-0.854733868393369	A08	105471856	105473002
Gohir.D06G146100	auxin	4.35076	3.62946	-0.853480762293771	D06	53407029	53407316
Gohir.A01G203100	abscisic_acid	6.78889	6.5367	-0.850915603304862	A01	116023353	116025154
Gohir.D08G073100	auxin	1.99565	1.27275	-0.842609564767513	D08	9646628	9649880
Gohir.D10G082600	cytokinin	4.24265	3.59833	-0.840285108957171	D10	10059150	10062815
Gohir.A05G046900	ethylene	4.52236	3.97668	-0.839492089886274	A05	4766232	4770049
Gohir.A05G046900	salicylic_acid	4.52236	3.97668	-0.839492089886274	A05	4766232	4770049
Gohir.D06G046200	abscisic_acid	4.84198	4.22099	-0.838392526078874	D06	6785174	6791727
Gohir.A07G145900	brassinosteroid	2.37582	1.61247	-0.837413949141953	A07	35266287	35268146
Gohir.D02G176000	auxin	5.73548	5.29078	-0.837359997306661	D02	64791334	64793922
Gohir.D10G114300	auxin	2.63941	1.89964	-0.837310918127255	D10	18704789	18708121
Gohir.D12G127000	auxin	4.46777	3.84155	-0.834606722921043	D12	43422358	43424128
Gohir.A11G192600	abscisic_acid	3.49539	2.74743	-0.834501077404178	A11	32144504	32149029
Gohir.A12G186000	auxin	4.28801	3.64361	-0.833293523494697	A12	99434064	99437946
Gohir.A12G186000	cytokinin	4.28801	3.64361	-0.833293523494697	A12	99434064	99437946
Gohir.A05G227900	ethylene	7.19152	7.44393	-0.827770248361911	A05	23366553	23368991
Gohir.D12G166500	auxin	4.54574	3.91881	-0.827301305977976	D12	50451938	50457079
Gohir.D12G166500	brassinosteroid	4.54574	3.91881	-0.827301305977976	D12	50451938	50457079
Gohir.A05G121900	auxin	4.40815	3.77801	-0.827060378059561	A05	11839652	11848737
Gohir.A05G121900	jasmonic_acid	4.40815	3.77801	-0.827060378059561	A05	11839652	11848737
Gohir.D05G065500	cytokinin	2.71065	1.90985	-0.825069087437713	D05	5230319	5237282
Gohir.D12G020300	abscisic_acid	5.72543	5.52836	-0.822822519375353	D12	2544994	2545695
Gohir.D10G007500	jasmonic_acid	2.33026	1.61533	-0.822775034234393	D10	647067	651191
Gohir.D13G073600	abscisic_acid	3.99828	3.31599	-0.820734277794788	D13	12924290	12928145
Gohir.D03G050800	auxin	2.58847	1.82417	-0.818117661586918	D03	8334415	8336016
Gohir.D03G050800	brassinosteroid	2.58847	1.82417	-0.818117661586918	D03	8334415	8336016
Gohir.D13G151978	abscisic_acid	1.44019	0.585281	-0.817904308778171	D13	52288963	52289733
Gohir.D13G151978	ethylene	1.44019	0.585281	-0.817904308778171	D13	52288963	52289733
Gohir.D13G151978	jasmonic_acid	1.44019	0.585281	-0.817904308778171	D13	52288963	52289733
Gohir.D13G077900	auxin	2.94782	2.16009	-0.816753436880708	D13	14987090	14992363
Gohir.D13G077900	brassinosteroid	2.94782	2.16009	-0.816753436880708	D13	14987090	14992363
Gohir.D04G059000	auxin	4.89776	4.3497	-0.81626727438072	D04	10504065	10508170
Gohir.D04G059000	cytokinin	4.89776	4.3497	-0.81626727438072	D04	10504065	10508170
Gohir.D11G070500	ethylene	4.10247	3.4143	-0.815998482721635	D11	5975286	5980331
Gohir.D11G070500	jasmonic_acid	4.10247	3.4143	-0.815998482721635	D11	5975286	5980331
Gohir.A01G229500	abscisic_acid	5.0744	4.51664	-0.815197951365235	A01	119508220	119510122
Gohir.D12G017300	abscisic_acid	5.43363	5.00904	-0.813313278035313	D12	2122925	2125527
Gohir.A03G131100	abscisic_acid	3.57284	2.92117	-0.812955266897608	A03	93906804	93912215
Gohir.D11G032300	abscisic_acid	3.60051	2.95802	-0.810559566032636	D11	2659363	2663284
Gohir.A06G005600	abscisic_acid	3.94827	3.28435	-0.810403096655095	A06	372900	376536
Gohir.A09G129600	abscisic_acid	4.66141	4.07854	-0.806738845915506	A09	71826765	71831179
Gohir.A02G151200	abscisic_acid	2.93709	2.20656	-0.806348870580043	A02	105098666	105101689
Gohir.A02G151200	auxin	2.93709	2.20656	-0.806348870580043	A02	105098666	105101689
Gohir.A02G151200	ethylene	2.93709	2.20656	-0.806348870580043	A02	105098666	105101689
Gohir.A02G151200	gibberellic_acid	2.93709	2.20656	-0.806348870580043	A02	105098666	105101689
Gohir.A02G151200	jasmonic_acid	2.93709	2.20656	-0.806348870580043	A02	105098666	105101689
Gohir.A02G151200	salicylic_acid	2.93709	2.20656	-0.806348870580043	A02	105098666	105101689
Gohir.D02G207000	abscisic_acid	0.944671	0.26289	-0.805561238817651	D02	69610435	69611145
Gohir.D02G207000	ethylene	0.944671	0.26289	-0.805561238817651	D02	69610435	69611145
Gohir.D02G207000	jasmonic_acid	0.944671	0.26289	-0.805561238817651	D02	69610435	69611145
Gohir.D02G207000	salicylic_acid	0.944671	0.26289	-0.805561238817651	D02	69610435	69611145
Gohir.D12G217100	ethylene	3.32995	2.77363	-0.803883535955327	D12	57297924	57298886
Gohir.D05G133700	auxin	4.32388	3.82393	-0.803723472356769	D05	11467908	11475431
Gohir.D05G133700	ethylene	4.32388	3.82393	-0.803723472356769	D05	11467908	11475431
Gohir.D05G133700	gibberellic_acid	4.32388	3.82393	-0.803723472356769	D05	11467908	11475431
Gohir.D05G133700	jasmonic_acid	4.32388	3.82393	-0.803723472356769	D05	11467908	11475431
Gohir.A07G139400	auxin	3.4109	2.67826	-0.801570555847639	A07	31197111	31201754
Gohir.A07G139400	ethylene	3.4109	2.67826	-0.801570555847639	A07	31197111	31201754
Gohir.A07G139400	jasmonic_acid	3.4109	2.67826	-0.801570555847639	A07	31197111	31201754
Gohir.D11G135100	auxin	4.30361	3.69416	-0.800403931734602	D11	13202778	13204357
Gohir.A08G126200	abscisic_acid	3.88313	3.28233	-0.799433215710043	A08	102446073	102451519
Gohir.A12G040600	auxin	2.32307	1.41606	-0.799347871766606	A12	7350209	7351581
Gohir.D12G024400	abscisic_acid	4.77292	4.17562	-0.798919271818835	D12	3140902	3144924
Gohir.A08G236500	abscisic_acid	4.46859	3.87402	-0.798502183800405	A08	126009588	126012070
Gohir.A08G236500	gibberellic_acid	4.46859	3.87402	-0.798502183800405	A08	126009588	126012070
Gohir.D11G123800	brassinosteroid	1.5767	0.821121	-0.798431267996153	D11	11888811	11895600
Gohir.D11G199300	abscisic_acid	2.63768	1.90679	-0.797625717770151	D11	25104424	25108922
Gohir.A07G141000	abscisic_acid	2.38177	1.64054	-0.795744120999044	A07	32019416	32023621
Gohir.A07G141000	ethylene	2.38177	1.64054	-0.795744120999044	A07	32019416	32023621
Gohir.A07G141000	jasmonic_acid	2.38177	1.64054	-0.795744120999044	A07	32019416	32023621
Gohir.A07G141000	salicylic_acid	2.38177	1.64054	-0.795744120999044	A07	32019416	32023621
Gohir.A04G021600	salicylic_acid	7.72132	3.85403	-0.793817037443881	A04	3356580	3359022
Gohir.A11G093900	abscisic_acid	3.67732	3.07219	-0.789871549709802	A11	9351842	9356758
Gohir.D03G030900	jasmonic_acid	1.08598	0.376152	-0.788664372806228	D03	3353452	3356795
Gohir.D08G083600	auxin	0.720156	-0.0330898	-0.787163520497302	D08	12323894	12330009
Gohir.D08G083600	jasmonic_acid	0.720156	-0.0330898	-0.787163520497302	D08	12323894	12330009
Gohir.D10G243500	ethylene	3.23668	2.56541	-0.786683205103643	D10	65607376	65611297
Gohir.D10G243500	jasmonic_acid	3.23668	2.56541	-0.786683205103643	D10	65607376	65611297
Gohir.A10G060600	abscisic_acid	0.627892	-0.0712539	-0.785125763911987	A10	6908420	6909139
Gohir.A09G068000	abscisic_acid	4.97079	4.41357	-0.784967989873601	A09	58673549	58676403
Gohir.D13G036900	brassinosteroid	6.22011	5.89959	-0.78060274947036	D13	4127543	4130075
Gohir.D05G143001	ethylene	3.20746	2.56113	-0.778803262757933	D05	12360658	12362259
Gohir.D05G143001	salicylic_acid	3.20746	2.56113	-0.778803262757933	D05	12360658	12362259
Gohir.A09G146300	auxin	4.47834	3.90406	-0.778799879115513	A09	74836402	74843179
Gohir.A12G214400	ethylene	3.06108	2.37832	-0.777946013440201	A12	103283296	103284279
Gohir.D05G303700	abscisic_acid	5.3235	4.90849	-0.776772163278178	D05	34971350	34972460
Gohir.A06G101400	salicylic_acid	6.43169	6.20093	-0.774421788144636	A06	40236175	40238349
Gohir.A08G148900	abscisic_acid	6.58209	6.53247	-0.773824678364681	A08	110004857	110007428
Gohir.D11G264500	auxin	2.47537	1.7847	-0.773258098775002	D11	58936961	58940900
Gohir.D08G060200	ethylene	6.16618	5.94838	-0.769823272360818	D08	6528458	6529925
Gohir.A05G231300	auxin	1.73446	1.06197	-0.76944894858748	A05	23837731	23842373
Gohir.D12G034700	jasmonic_acid	3.20668	2.48532	-0.769436779518097	D12	4709093	4709950
Gohir.D12G034700	salicylic_acid	3.20668	2.48532	-0.769436779518097	D12	4709093	4709950
Gohir.A11G119000	gibberellic_acid	6.62842	6.44546	-0.768296522855359	A11	13330851	13333362
Gohir.D13G224850	abscisic_acid	1.79202	1.0088	-0.761711773331421	D13	63548122	63553419
Gohir.D13G224850	salicylic_acid	1.79202	1.0088	-0.761711773331421	D13	63548122	63553419
Gohir.A05G054000	ethylene	5.03794	4.56606	-0.756737433923185	A05	5422927	5426275
Gohir.D06G028600	auxin	4.53629	4.00623	-0.756416426008077	D06	3359403	3363262
Gohir.D07G010700	ethylene	8.0644	4.27197	-0.756035920620558	D07	1223814	1225710
Gohir.A07G141150	abscisic_acid	2.2542	1.54271	-0.755100742803916	A07	32064997	32069309
Gohir.A07G141150	ethylene	2.2542	1.54271	-0.755100742803916	A07	32064997	32069309
Gohir.A07G141150	jasmonic_acid	2.2542	1.54271	-0.755100742803916	A07	32064997	32069309
Gohir.A07G141150	salicylic_acid	2.2542	1.54271	-0.755100742803916	A07	32064997	32069309
Gohir.D09G054400	auxin	6.9577	6.9794	-0.754995302362223	D09	28760565	28763127
Gohir.A01G119700	abscisic_acid	4.25427	3.66742	-0.754062692928886	A01	26875258	26877205
Gohir.A01G119700	gibberellic_acid	4.25427	3.66742	-0.754062692928886	A01	26875258	26877205
Gohir.D13G223700	auxin	1.63799	0.953662	-0.752459814650238	D13	63462320	63465609
Gohir.A03G153200	auxin	5.5674	5.15423	-0.749287849883613	A03	104978437	104981266
Gohir.A11G260800	cytokinin	5.67771	5.27527	-0.748876511023349	A11	110841964	110843983
Gohir.A04G111800	abscisic_acid	3.24516	2.58715	-0.747523509099492	A04	84123060	84126739
Gohir.A07G022108	ethylene	2.46193	1.81888	-0.743151466967271	A07	2531953	2534991
Gohir.A10G223100	jasmonic_acid	5.50182	5.16244	-0.742148868590586	A10	114996320	114999111
Gohir.A04G021480	salicylic_acid	4.25164	3.72336	-0.739930647870924	A04	3351000	3351350
Gohir.A12G007600	gibberellic_acid	6.71453	6.55846	-0.739282753933287	A12	876671	879403
Gohir.D02G128200	abscisic_acid	4.30109	3.72699	-0.733943771244363	D02	46078815	46079601
Gohir.D11G321000	salicylic_acid	4.04487	3.46794	-0.732926287088913	D11	69392504	69393556
Gohir.D12G188800	auxin	3.97764	3.47553	-0.730411658928339	D12	53978383	53982550
Gohir.D12G188800	cytokinin	3.97764	3.47553	-0.730411658928339	D12	53978383	53982550
Gohir.A08G232400	jasmonic_acid	2.21821	1.53277	-0.729511528810767	A08	125553017	125556193
Gohir.A08G232400	salicylic_acid	2.21821	1.53277	-0.729511528810767	A08	125553017	125556193
Gohir.A03G000029	brassinosteroid	4.86063	4.36242	-0.726982134456449	A03	193917	198061
Gohir.A11G112900	ethylene	4.69275	4.19211	-0.723365398225583	A11	12342561	12346459
Gohir.D03G138200	jasmonic_acid	4.22665	3.66759	-0.723055239924396	D03	49737653	49744150
Gohir.A11G228966	auxin	5.46166	5.04908	-0.722453946121279	A11	72225465	72228223
Gohir.D01G121000	salicylic_acid	5.47101	5.09099	-0.721847837771987	D01	28254520	28256852
Gohir.A12G210300	abscisic_acid	2.69157	2.22485	-0.721087607473255	A12	102827391	102831765
Gohir.D03G069001	ethylene	0.917829	0.332678	-0.719989933012331	D03	17169540	17171734
Gohir.A04G021540	salicylic_acid	4.44344	3.87704	-0.719731549428497	A04	3351354	3352895
Gohir.D08G174700	ethylene	5.86018	5.51754	-0.717941635738801	D08	55858628	55864444
Gohir.D08G174700	jasmonic_acid	5.86018	5.51754	-0.717941635738801	D08	55858628	55864444
Gohir.D10G160400	auxin	1.80322	1.18225	-0.716207509039397	D10	46106378	46108252
Gohir.A02G133300	abscisic_acid	2.78076	2.19937	-0.713897065291252	A02	99319302	99320183
Gohir.A09G039300	abscisic_acid	1.12553	0.600089	-0.713615235260283	A09	28559844	28561098
Gohir.A06G116500	cytokinin	5.75879	5.41404	-0.706634520507538	A06	62326966	62330691
Gohir.A04G012200	ethylene	3.52511	2.93115	-0.704947868815744	A04	1440051	1441923
Gohir.A01G154300	cytokinin	2.29415	1.65731	-0.701947601166907	A01	94038666	94045115
Gohir.D06G045900	auxin	4.15251	3.62677	-0.701750557319395	D06	6715684	6720999
Gohir.D05G100500	abscisic_acid	5.06857	4.64821	-0.699343295940465	D05	8426086	8428720
Gohir.A04G021420	salicylic_acid	6.17288	5.93922	-0.698771871960912	A04	3349990	3351144
Gohir.A10G004700	cytokinin	6.25729	6.06881	-0.696791272607845	A10	413192	415606
Gohir.A10G004700	salicylic_acid	6.25729	6.06881	-0.696791272607845	A10	413192	415606
Gohir.A11G268200	auxin	6.87459	6.88959	-0.695750036156297	A11	112499350	112500953
Gohir.D07G237900	auxin	3.12983	2.65656	-0.695253344142888	D07	59031542	59034669
Gohir.A13G107700	auxin	3.35037	2.74765	-0.69465165553545	A13	75973847	75977954
Gohir.D05G026900	jasmonic_acid	3.81936	3.25638	-0.693083334639863	D05	2326539	2329650
Gohir.D06G132500	jasmonic_acid	8.17631	4.29377	-0.692344290467318	D06	45683683	45685579
Gohir.A03G153300	ethylene	-0.0569083	-0.719866	-0.691600824504877	A03	105017964	105019316
Gohir.A05G076500	abscisic_acid	0.029064	-0.644709	-0.691590538385624	A05	7341752	7347374
Gohir.D13G141700	jasmonic_acid	3.18839	2.61216	-0.690357876300304	D13	49832949	49836206
Gohir.D07G144500	auxin	4.01312	3.47003	-0.690240815077488	D07	23448722	23453337
Gohir.D07G144500	ethylene	4.01312	3.47003	-0.690240815077488	D07	23448722	23453337
Gohir.D07G144500	jasmonic_acid	4.01312	3.47003	-0.690240815077488	D07	23448722	23453337
Gohir.A06G199900	auxin	5.45655	5.07247	-0.689790546437082	A06	127283785	127287541
Gohir.A06G199900	brassinosteroid	5.45655	5.07247	-0.689790546437082	A06	127283785	127287541
Gohir.A09G141200	auxin	4.35001	3.85584	-0.686860095131732	A09	73841297	73844941
Gohir.A08G184432	gibberellic_acid	2.06569	1.40248	-0.686718666470782	A08	118728116	118730116
Gohir.A04G038900	ethylene	2.84922	2.25631	-0.685793129840951	A04	8757075	8762622
Gohir.D13G036750	brassinosteroid	5.9421	5.68103	-0.685349176542482	D13	4054674	4057181
Gohir.D04G123800	jasmonic_acid	3.52536	2.91507	-0.684877992385939	D04	45900578	45903180
Gohir.D03G008500	abscisic_acid	3.65897	3.09676	-0.684856782139302	D03	615414	619414
Gohir.D03G008500	auxin	3.65897	3.09676	-0.684856782139302	D03	615414	619414
Gohir.D03G008500	cytokinin	3.65897	3.09676	-0.684856782139302	D03	615414	619414
Gohir.D08G100700	auxin	3.107	2.5189	-0.683688975307135	D08	23921730	23928519
Gohir.D12G077900	cytokinin	5.56523	5.20816	-0.683233898476166	D12	26092477	26094133
Gohir.A05G067500	ethylene	2.34892	1.80322	-0.682593191578945	A05	6509357	6511117
Gohir.D02G144466	auxin	1.87367	1.28993	-0.680530257068321	D02	54575738	54577623
Gohir.A10G182500	abscisic_acid	1.53326	0.937538	-0.67855419952051	A10	104634282	104637983
Gohir.A05G312300	auxin	4.09933	3.60734	-0.678259982170656	A05	51405618	51411304
Gohir.A05G312300	cytokinin	4.09933	3.60734	-0.678259982170656	A05	51405618	51411304
Gohir.A01G001300	auxin	4.49428	4.05883	-0.67640276324208	A01	101468	104086
Gohir.A05G102000	ethylene	4.9624	4.57369	-0.675814380622597	A05	9586217	9588276
Gohir.D09G086200	auxin	4.25737	3.76783	-0.674226319850873	D09	36148788	36157369
Gohir.D09G086200	jasmonic_acid	4.25737	3.76783	-0.674226319850873	D09	36148788	36157369
Gohir.A04G044900	auxin	4.0052	3.484	-0.671885085720039	A04	12138427	12141029
Gohir.A12G205600	brassinosteroid	1.6963	1.05538	-0.671489820907552	A12	102180566	102184624
Gohir.D11G322100	auxin	3.5501	3.03754	-0.669141328448528	D11	69504912	69508597
Gohir.D11G227300	brassinosteroid	2.63199	2.06638	-0.668370062628283	D11	40201076	40205276
Gohir.A05G097700	ethylene	5.89376	5.73844	-0.668206223508262	A05	9185878	9189502
Gohir.A12G045533	salicylic_acid	4.72443	4.29404	-0.668004426461082	A12	8568090	8571759
Gohir.D12G065900	auxin	3.86586	3.33593	-0.667734287379825	D12	12204233	12210267
Gohir.A13G027000	salicylic_acid	1.19616	0.791455	-0.667590375141857	A13	3161522	3167511
Gohir.D12G256300	abscisic_acid	3.94022	3.42493	-0.664141273512876	D12	61291636	61295171
Gohir.D12G256300	ethylene	3.94022	3.42493	-0.664141273512876	D12	61291636	61295171
Gohir.D12G256300	gibberellic_acid	3.94022	3.42493	-0.664141273512876	D12	61291636	61295171
Gohir.D12G256300	jasmonic_acid	3.94022	3.42493	-0.664141273512876	D12	61291636	61295171
Gohir.D12G256300	salicylic_acid	3.94022	3.42493	-0.664141273512876	D12	61291636	61295171
Gohir.A05G013400	auxin	5.41862	5.0753	-0.66323704990289	A05	1479451	1484480
Gohir.D13G104100	abscisic_acid	3.27217	2.70347	-0.662175107970338	D13	34191734	34194649
Gohir.A08G121100	ethylene	6.95194	7.12601	-0.662132532702183	A08	95761649	95764174
Gohir.D02G110000	jasmonic_acid	7.20258	7.9705	-0.661867754775237	D02	30498423	30501736
Gohir.D02G110000	salicylic_acid	7.20258	7.9705	-0.661867754775237	D02	30498423	30501736
Gohir.A06G147300	jasmonic_acid	3.41699	2.85592	-0.660801674567406	A06	116478474	116486443
Gohir.D11G258600	auxin	5.21562	4.83466	-0.659463050354424	D11	57510588	57512540
Gohir.D08G144900	auxin	0.392158	-0.448889	-0.658300840446768	D08	48566606	48566959
Gohir.A09G170300	gibberellic_acid	8.8453	4.94658	-0.656232652204262	A09	77173448	77174875
Gohir.A09G167500	abscisic_acid	5.99119	5.80725	-0.655534478082737	A09	76887995	76889235
Gohir.A05G002300	auxin	2.11917	1.51372	-0.654207787285973	A05	346044	351452
Gohir.D11G230400	abscisic_acid	0.304933	0.231298	-0.654053157728675	D11	47124410	47126664
Gohir.A03G121500	auxin	2.26053	1.66573	-0.649836654081846	A03	89776683	89779046
Gohir.A08G060600	auxin	0.021976	-0.468663	-0.647579186161097	A08	9847619	9848923
Gohir.D06G123200	cytokinin	5.4044	5.0759	-0.646864604472801	D06	39757068	39760728
Gohir.A09G135600	ethylene	2.60048	1.98603	-0.645899130455161	A09	73089263	73097045
Gohir.A09G135600	gibberellic_acid	2.60048	1.98603	-0.645899130455161	A09	73089263	73097045
Gohir.A07G218200	gibberellic_acid	5.86641	5.69927	-0.645414992412886	A07	96829598	96831358
Gohir.A11G184900	abscisic_acid	1.34234	0.724517	-0.645147046966677	A11	27409777	27413792
Gohir.A05G316300	ethylene	3.42734	2.88434	-0.644998210566537	A05	78029026	78033380
Gohir.A05G316300	jasmonic_acid	3.42734	2.88434	-0.644998210566537	A05	78029026	78033380
Gohir.A06G211300	abscisic_acid	0.652447	0.0646923	-0.644332101343834	A06	127493465	127494151
Gohir.A06G211300	ethylene	0.652447	0.0646923	-0.644332101343834	A06	127493465	127494151
Gohir.A06G211300	jasmonic_acid	0.652447	0.0646923	-0.644332101343834	A06	127493465	127494151
Gohir.A09G170000	cytokinin	6.14752	6.28703	-0.643561659986845	A09	77129339	77131843
Gohir.D08G257100	abscisic_acid	5.31568	4.96913	-0.642746736151432	D08	67988781	67991355
Gohir.D08G257100	gibberellic_acid	5.31568	4.96913	-0.642746736151432	D08	67988781	67991355
Gohir.D02G020400	abscisic_acid	4.6178	4.23134	-0.641990253900164	D02	2606994	2608757
Gohir.D11G216100	abscisic_acid	1.95329	1.3395	-0.641578175087894	D11	31775048	31777787
Gohir.D04G002700	abscisic_acid	3.77083	3.21104	-0.640975303080988	D04	695183	699651
Gohir.D09G015500	auxin	2.0475	1.34745	-0.63919496919613	D09	4251813	4253378
Gohir.D09G137700	ethylene	2.65199	2.07241	-0.636838853138685	D09	44148317	44156050
Gohir.D09G137700	gibberellic_acid	2.65199	2.07241	-0.636838853138685	D09	44148317	44156050
Gohir.A12G247100	auxin	4.63449	4.24255	-0.635349229949534	A12	106512182	106512553
Gohir.A05G025400	jasmonic_acid	4.14499	3.67619	-0.634532255906739	A05	2563848	2567100
Gohir.1Z049571	abscisic_acid	5.84208	5.5919	-0.632634987693388	#N/A	#N/A	#N/A
Gohir.A08G074300	auxin	0.669796	0.115511	-0.631840859638762	A08	16105417	16116161
Gohir.A08G074300	jasmonic_acid	0.669796	0.115511	-0.631840859638762	A08	16105417	16116161
Gohir.A01G020900	auxin	2.04347	1.47482	-0.631767026383838	A01	1975869	1984075
Gohir.A06G135200	ethylene	5.33433	5.01316	-0.631053812491107	A06	106878784	106879587
Gohir.D04G066700	ethylene	2.73073	2.1904	-0.630409476266565	D04	12825381	12829948
Gohir.D04G066700	jasmonic_acid	2.73073	2.1904	-0.630409476266565	D04	12825381	12829948
Gohir.A12G163500	auxin	4.34259	3.89601	-0.630222652801505	A12	94528769	94533835
Gohir.A12G163500	brassinosteroid	4.34259	3.89601	-0.630222652801505	A12	94528769	94533835
Gohir.A04G135700	jasmonic_acid	4.53226	4.14216	-0.628736113352865	A04	87946140	87950926
Gohir.D05G333100	abscisic_acid	3.7573	3.26791	-0.62780096000421	D05	53995961	54002579
Gohir.D05G333100	auxin	3.7573	3.26791	-0.62780096000421	D05	53995961	54002579
Gohir.D05G333100	cytokinin	3.7573	3.26791	-0.62780096000421	D05	53995961	54002579
Gohir.D05G333100	ethylene	3.7573	3.26791	-0.62780096000421	D05	53995961	54002579
Gohir.D05G333100	gibberellic_acid	3.7573	3.26791	-0.62780096000421	D05	53995961	54002579
Gohir.D05G333100	jasmonic_acid	3.7573	3.26791	-0.62780096000421	D05	53995961	54002579
Gohir.D02G123800	auxin	4.99776	4.6327	-0.626122283656613	D02	43577540	43579232
Gohir.A08G238500	ethylene	4.09855	3.61553	-0.625820778686347	A08	126154524	126158351
Gohir.A13G040900	abscisic_acid	1.74952	1.23617	-0.625037938709813	A13	5261341	5264214
Gohir.A10G004900	ethylene	3.98078	3.53682	-0.624415284976667	A10	426074	430614
Gohir.A10G004900	salicylic_acid	3.98078	3.53682	-0.624415284976667	A10	426074	430614
Gohir.D10G180900	abscisic_acid	3.04637	2.51865	-0.622408938206924	D10	53418970	53423454
Gohir.D05G141200	jasmonic_acid	0.311334	-0.218882	-0.620408184454959	D05	12194781	12197641
Gohir.A08G000064	abscisic_acid	1.40085	0.531901	-0.620179940092966	A08	122069	123776
Gohir.A07G163300	abscisic_acid	3.83568	3.34626	-0.618404815748574	A07	53099109	53101227
Gohir.A07G163300	gibberellic_acid	3.83568	3.34626	-0.618404815748574	A07	53099109	53101227
Gohir.D13G076500	abscisic_acid	3.66525	3.19015	-0.617398108510958	D13	14259550	14263761
Gohir.D09G025601	abscisic_acid	3.67887	3.19391	-0.617266473400779	D09	8034276	8039759
Gohir.A11G135901	jasmonic_acid	6.95365	7.17077	-0.616112700499613	A11	16268428	16272147
Gohir.D09G180700	abscisic_acid	3.20698	2.65884	-0.616042577225648	D09	48738753	48744120
Gohir.D07G076500	brassinosteroid	3.3582	2.81499	-0.615225909047542	D07	9138961	9141971
Gohir.A07G025600	cytokinin	1.91961	1.36936	-0.614946976522627	A07	3249495	3253227
Gohir.A11G145550	abscisic_acid	3.45656	3.077	-0.614723821628489	A11	17877354	17881771
Gohir.A11G145550	cytokinin	3.45656	3.077	-0.614723821628489	A11	17877354	17881771
Gohir.A08G196600	ethylene	5.90804	5.69637	-0.613011169071742	A08	120597121	120600937
Gohir.A05G015800	ethylene	6.55024	6.50446	-0.612923633524824	A05	1653413	1656942
Gohir.A12G180700	abscisic_acid	5.78975	5.55042	-0.611858252157424	A12	98616686	98620029
Gohir.A05G038200	abscisic_acid	5.22616	4.90422	-0.610850534674874	A05	3847937	3853028
Gohir.A05G038200	gibberellic_acid	5.22616	4.90422	-0.610850534674874	A05	3847937	3853028
Gohir.D04G000015	auxin	2.81909	2.2819	-0.609641173625641	D04	34487	37586
Gohir.A09G151000	salicylic_acid	5.70823	5.4567	-0.60898622556579	A09	75341270	75342453
Gohir.D05G365300	salicylic_acid	6.1939	6.06011	-0.60820340594558	D05	62532998	62536057
Gohir.D01G164900	abscisic_acid	3.08312	2.59491	-0.6075291658481	D01	56867489	56872195
Gohir.D01G164900	brassinosteroid	3.08312	2.59491	-0.6075291658481	D01	56867489	56872195
Gohir.A13G232500	jasmonic_acid	2.09404	1.59183	-0.60681065193396	A13	111410136	111412867
Gohir.D01G070200	ethylene	5.17813	4.86836	-0.605902302789716	D01	11008493	11009233
Gohir.D05G212200	abscisic_acid	4.84204	4.54999	-0.604632885582352	D05	18961636	18964192
Gohir.A03G001200	abscisic_acid	2.41233	1.93609	-0.603182726025185	A03	661831	662964
Gohir.A11G063300	auxin	5.13132	4.79297	-0.603169426621497	A11	6276736	6279718
Gohir.D05G221900	abscisic_acid	5.56407	5.29758	-0.602693667202412	D05	20051381	20057010
Gohir.A10G021200	auxin	1.42818	0.877945	-0.601760698623369	A10	1963693	1966849
Gohir.D01G166500	abscisic_acid	4.54707	4.15174	-0.600406454144278	D01	57255990	57258472
Gohir.D03G176600	brassinosteroid	5.38184	5.08932	-0.600134850685197	D03	54802949	54807212
Gohir.A05G076000	auxin	4.48872	4.09639	-0.599926800725575	A05	7286414	7294206
Gohir.A13G180000	cytokinin	2.75888	2.2267	-0.599568559435873	A13	105774960	105778778
Gohir.A04G021360	salicylic_acid	6.51208	6.47122	-0.599562137251894	A04	3343818	3347311
Gohir.D11G302800	auxin	3.42326	2.93841	-0.598414180881076	D11	66277647	66281069
Gohir.D08G071900	auxin	3.79573	3.35037	-0.593715703347739	D08	9251348	9253905
Gohir.A08G089500	auxin	3.95308	3.52304	-0.586418345556944	A08	43075440	43082220
Gohir.A13G220800	abscisic_acid	3.56575	3.09954	-0.584669111937234	A13	110379065	110389575
Gohir.A13G220800	salicylic_acid	3.56575	3.09954	-0.584669111937234	A13	110379065	110389575
Gohir.D05G388750	auxin	5.61207	5.36724	-0.583557017073351	D05	66430031	66437749
Gohir.A10G235000	abscisic_acid	3.23842	2.76335	-0.583169438395352	A10	117132898	117138242
Gohir.A03G171900	brassinosteroid	4.54515	4.17383	-0.58287810883386	A03	108847122	108854425
Gohir.A05G218800	ethylene	2.98682	2.52065	-0.581609545873518	A05	22097551	22117035
Gohir.A13G220900	abscisic_acid	3.14584	2.64715	-0.581003211057356	A13	110392638	110402813
Gohir.A13G220900	salicylic_acid	3.14584	2.64715	-0.581003211057356	A13	110392638	110402813
Gohir.D11G231100	auxin	5.43822	5.15964	-0.57922425201868	D11	44168588	44171720
Gohir.A06G121300	abscisic_acid	4.25517	3.90922	-0.578629974298107	A06	79562242	79571342
Gohir.D08G193900	ethylene	2.18612	1.67185	-0.577461557513895	D08	59820883	59824088
Gohir.D03G130900	brassinosteroid	2.68735	2.19213	-0.574906851879159	D03	48151429	48154708
Gohir.A03G034900	ethylene	4.0744	3.69515	-0.574784458944604	A03	6658280	6659979
Gohir.D13G221400	gibberellic_acid	3.01575	2.40073	-0.574458856901126	D13	63272167	63273594
Gohir.D04G178800	jasmonic_acid	4.36097	3.98294	-0.574184119959406	D04	56708435	56713384
Gohir.A07G129800	gibberellic_acid	0.646461	0.15039	-0.574115375702726	A07	27481901	27485280
Gohir.D11G188200	abscisic_acid	0.180004	-0.303624	-0.57406751380667	D11	21839207	21841470
Gohir.D05G035000	jasmonic_acid	4.22433	3.86063	-0.572381763250289	D05	2946737	2950184
Gohir.D02G195200	brassinosteroid	4.5458	4.18731	-0.571873158226604	D02	67921665	67929122
Gohir.A04G058100	abscisic_acid	0.711359	0.231298	-0.568223757525725	A04	37972418	37990010
Gohir.A04G103533	abscisic_acid	-0.308977	-0.690488	-0.567751205929875	A04	81861598	81863707
Gohir.A04G103533	jasmonic_acid	-0.308977	-0.690488	-0.567751205929875	A04	81861598	81863707
Gohir.A11G020800	abscisic_acid	2.77342	2.29105	-0.566807816485493	A11	1837468	1840501
Gohir.D11G123900	gibberellic_acid	5.64981	5.44085	-0.566652605730468	D11	11900001	11902477
Gohir.D07G208200	gibberellic_acid	2.39375	1.90273	-0.565139952766843	D07	54538494	54545423
Gohir.A03G170600	abscisic_acid	5.80235	5.6328	-0.564921176021722	A03	108579145	108583831
Gohir.D06G170200	ethylene	0.370032	-0.175108	-0.564008247036064	D06	60052308	60055006
Gohir.D06G170200	jasmonic_acid	0.370032	-0.175108	-0.564008247036064	D06	60052308	60055006
Gohir.D05G226900	brassinosteroid	4.83096	4.51119	-0.562721119328925	D05	20571936	20573012
Gohir.D10G029650	ethylene	2.24036	1.62261	-0.562701393318186	D10	2632463	2633179
Gohir.A05G101500	ethylene	5.68298	5.53288	-0.561564482017729	A05	9516280	9520224
Gohir.D12G210800	abscisic_acid	2.71032	2.25056	-0.5587724908807	D12	56669979	56671919
Gohir.D12G210800	jasmonic_acid	2.71032	2.25056	-0.5587724908807	D12	56669979	56671919
Gohir.A01G054100	ethylene	6.69524	6.77612	-0.557152028847624	A01	6023960	6026431
Gohir.D05G020200	brassinosteroid	3.47449	2.9608	-0.556159878162765	D05	1765437	1768878
Gohir.A08G245600	abscisic_acid	0.45509	-0.0434345	-0.555899126170927	A08	126786609	126788459
Gohir.D05G340900	ethylene	6.07036	5.9467	-0.554792191707935	D05	56387111	56389245
Gohir.D12G217000	ethylene	2.57137	2.09353	-0.553170124060331	D12	57291574	57292876
Gohir.A05G224400	brassinosteroid	5.79706	5.62475	-0.551006794831899	A05	22705581	22707419
Gohir.D11G067000	auxin	4.38566	4.01481	-0.550685142739805	D11	5764882	5767842
Gohir.D11G232600	jasmonic_acid	3.64049	3.22082	-0.549943463224361	D11	47434131	47439269
Gohir.D12G255600	gibberellic_acid	2.35048	1.97178	-0.54943804035603	D12	61231900	61233662
Gohir.D05G313800	auxin	4.8559	4.56466	-0.547895326770893	D05	39028066	39033885
Gohir.D05G313800	cytokinin	4.8559	4.56466	-0.547895326770893	D05	39028066	39033885
Gohir.A05G025700	auxin	2.54368	2.07687	-0.546138865686699	A05	2647600	2653904
Gohir.A07G201900	gibberellic_acid	2.72346	2.23761	-0.54406514782625	A07	93837361	93843062
Gohir.D12G234700	abscisic_acid	4.55599	4.23532	-0.541517608005234	D12	59173075	59177262
Gohir.D03G019400	abscisic_acid	2.31266	1.85282	-0.540075770901288	D03	1673104	1678280
Gohir.A13G104001	abscisic_acid	-0.0486907	-0.475639	-0.539376596307035	A13	70653093	70654577
Gohir.D04G034100	auxin	5.07306	4.79237	-0.537993853717046	D04	5632087	5634685
Gohir.D04G034100	ethylene	5.07306	4.79237	-0.537993853717046	D04	5632087	5634685
Gohir.D02G231500	auxin	5.60135	5.39853	-0.53796135621896	D02	71584937	71587903
Gohir.A11G096300	abscisic_acid	4.45455	4.12756	-0.53648665134832	A11	9640609	9642277
Gohir.A02G178900	auxin	4.06998	3.71175	-0.534944401825923	A02	108092033	108095502
Gohir.D02G225800	abscisic_acid	4.6149	4.29352	-0.529074410786811	D02	71205066	71208967
Gohir.D02G225800	auxin	4.6149	4.29352	-0.529074410786811	D02	71205066	71208967
Gohir.D02G225800	cytokinin	4.6149	4.29352	-0.529074410786811	D02	71205066	71208967
Gohir.A08G153800	ethylene	5.21167	4.97192	-0.528286459018016	A08	111630959	111638575
Gohir.A08G153800	jasmonic_acid	5.21167	4.97192	-0.528286459018016	A08	111630959	111638575
Gohir.A12G232700	abscisic_acid	3.97628	3.59945	-0.527466490125607	A12	105250315	105254423
Gohir.D05G122800	auxin	2.79932	2.38288	-0.527324312038244	D05	10551565	10559877
Gohir.D05G122800	jasmonic_acid	2.79932	2.38288	-0.527324312038244	D05	10551565	10559877
Gohir.A08G230400	abscisic_acid	4.59547	4.29025	-0.526901695290739	A08	125347442	125358110
Gohir.A07G167300	salicylic_acid	3.57032	3.15815	-0.52668861125029	A07	64710161	64713302
Gohir.D12G010600	ethylene	5.58878	5.38848	-0.526196950491284	D12	1267038	1269229
Gohir.D02G044700	ethylene	2.67146	2.19528	-0.525342722720365	D02	5704913	5705912
Gohir.D02G044700	jasmonic_acid	2.67146	2.19528	-0.525342722720365	D02	5704913	5705912
Gohir.A02G048500	auxin	3.51826	3.10558	-0.524984172026518	A02	7006670	7008880
Gohir.A02G048500	jasmonic_acid	3.51826	3.10558	-0.524984172026518	A02	7006670	7008880
Gohir.A03G200500	auxin	-1.60515	-1.92954	-0.524838878945754	A03	112342566	112343266
Gohir.D11G101000	abscisic_acid	4.9055	4.67789	-0.522382821730435	D11	8934341	8936816
Gohir.D12G118300	auxin	3.55507	3.14314	-0.520989610520188	D12	41581652	41582014
Gohir.A02G077400	brassinosteroid	6.39486	6.43941	-0.515663452660156	A02	17181157	17184268
Gohir.A01G131900	salicylic_acid	5.55908	5.39004	-0.515540505844853	A01	41044413	41046743
Gohir.D05G148500	auxin	2.14748	1.77689	-0.513988850736552	D05	12928933	12936040
Gohir.A12G205300	abscisic_acid	4.40234	4.08403	-0.5136879309948	A12	102156924	102162811
Gohir.A12G205300	ethylene	4.40234	4.08403	-0.5136879309948	A12	102156924	102162811
Gohir.D13G224900	abscisic_acid	2.75153	2.32581	-0.513549847241064	D13	63556280	63566284
Gohir.D13G224900	salicylic_acid	2.75153	2.32581	-0.513549847241064	D13	63556280	63566284
Gohir.A11G218300	gibberellic_acid	1.15367	0.769641	-0.511444963482307	A11	65026209	65027085
Gohir.D10G247400	abscisic_acid	3.44813	3.04524	-0.511431334220408	D10	67213326	67217549
Gohir.D10G004900	ethylene	4.04689	3.69658	-0.508327830916567	D10	415180	419847
Gohir.D10G004900	salicylic_acid	4.04689	3.69658	-0.508327830916567	D10	415180	419847
Gohir.A02G157101	abscisic_acid	0.767947	0.321193	-0.507962413311944	A02	1026235	1029774
Gohir.A02G157101	ethylene	0.767947	0.321193	-0.507962413311944	A02	1026235	1029774
Gohir.A02G157101	gibberellic_acid	0.767947	0.321193	-0.507962413311944	A02	1026235	1029774
Gohir.A02G157101	jasmonic_acid	0.767947	0.321193	-0.507962413311944	A02	1026235	1029774
Gohir.A02G157101	salicylic_acid	0.767947	0.321193	-0.507962413311944	A02	1026235	1029774
Gohir.D10G144400	auxin	5.19947	5.15932	-0.50769941644746	D10	30913889	30916540
Gohir.D10G144400	ethylene	5.19947	5.15932	-0.50769941644746	D10	30913889	30916540
Gohir.D10G144400	jasmonic_acid	5.19947	5.15932	-0.50769941644746	D10	30913889	30916540
Gohir.D02G147800	cytokinin	4.14183	3.81452	-0.506311607560672	D02	56361791	56367684
Gohir.A07G211200	auxin	3.80991	3.44294	-0.502355095167021	A07	95424251	95424958
Gohir.D06G051500	auxin	5.86682	5.76707	-0.497521957030426	D06	7873634	7878704
Gohir.D09G193200	abscisic_acid	2.24707	1.82761	-0.497227647004616	D09	49941413	49943392
Gohir.D09G193200	jasmonic_acid	2.24707	1.82761	-0.497227647004616	D09	49941413	49943392
Gohir.A08G028700	abscisic_acid	2.11185	1.68872	-0.494625654610734	A08	3508359	3515986
Gohir.D05G219000	auxin	6.35942	6.39126	-0.493854745622565	D05	19694760	19698853
Gohir.D11G236100	salicylic_acid	6.61061	6.71417	-0.493032960753798	D11	48781153	48782195
Gohir.D07G172100	abscisic_acid	2.55278	2.12033	-0.49247184603991	D07	36004654	36014531
Gohir.D07G172100	cytokinin	2.55278	2.12033	-0.49247184603991	D07	36004654	36014531
Gohir.A09G111400	gibberellic_acid	2.8022	2.4107	-0.490661781361756	A09	68415183	68417867
Gohir.D11G058500	auxin	6.64021	6.76295	-0.490312368793004	D11	5044042	5047188
Gohir.D10G193900	abscisic_acid	3.29732	2.90079	-0.489939429853947	D10	56675111	56688959
Gohir.D10G024600	abscisic_acid	2.59789	2.20031	-0.487496763187231	D10	2178529	2185827
Gohir.A10G044100	auxin	2.98229	2.66432	-0.48652976172847	A10	4430281	4437934
Gohir.A02G083800	abscisic_acid	4.47818	4.20065	-0.48621860055844	A02	31538489	31542886
Gohir.A02G083800	brassinosteroid	4.47818	4.20065	-0.48621860055844	A02	31538489	31542886
Gohir.D05G314750	auxin	4.2386	4.07845	-0.486140401791714	D05	39914871	39919024
Gohir.D05G351701	auxin	0.663882	0.244138	-0.485783047227741	D05	59159793	59162685
Gohir.D09G163600	abscisic_acid	5.29897	5.22765	-0.485190838464808	D09	46883999	46885825
Gohir.A13G181600	ethylene	3.68897	3.31844	-0.484255252755777	A13	105911540	105914811
Gohir.D07G217200	auxin	4.01276	3.85936	-0.481293116302165	D07	56002612	56003319
Gohir.D09G133500	auxin	3.69763	3.35657	-0.480265686470465	D09	43582588	43587473
Gohir.D02G133800	abscisic_acid	1.09949	0.660235	-0.477741299209683	D02	48191119	48198502
Gohir.D08G176900	abscisic_acid	4.25566	3.96727	-0.476103629803057	D08	56360286	56362313
Gohir.D08G176900	jasmonic_acid	4.25566	3.96727	-0.476103629803057	D08	56360286	56362313
Gohir.A05G199916	abscisic_acid	3.72315	3.32052	-0.474748567740264	A05	20032660	20034354
Gohir.A05G199916	ethylene	3.72315	3.32052	-0.474748567740264	A05	20032660	20034354
Gohir.A05G199916	jasmonic_acid	3.72315	3.32052	-0.474748567740264	A05	20032660	20034354
Gohir.A05G199916	salicylic_acid	3.72315	3.32052	-0.474748567740264	A05	20032660	20034354
Gohir.A05G219300	abscisic_acid	5.45756	5.31919	-0.474594029575474	A05	22161193	22166746
Gohir.D08G029300	abscisic_acid	3.34305	2.98864	-0.474004527319728	D08	2227806	2236990
Gohir.D10G144700	jasmonic_acid	6.95093	7.50016	-0.471352953096135	D10	31135251	31138909
Gohir.D05G027200	auxin	2.63385	2.23163	-0.47083775764048	D05	2342469	2348732
Gohir.D04G027100	auxin	1.14163	0.753024	-0.470779164561205	D04	4124747	4129650
Gohir.D02G064600	cytokinin	3.57502	3.23477	-0.470303015255646	D02	9027396	9031888
Gohir.A13G085100	auxin	3.51113	3.14075	-0.469787077784918	A13	23569230	23578890
Gohir.A13G085100	brassinosteroid	3.51113	3.14075	-0.469787077784918	A13	23569230	23578890
Gohir.D09G011566	abscisic_acid	4.30688	4.02992	-0.469604436738793	D09	2944007	2948765
Gohir.D10G061700	abscisic_acid	-0.22393	-0.497888	-0.469572712076144	D10	6069757	6070476
Gohir.D11G132700	auxin	5.34877	5.23823	-0.469107270229665	D11	12933203	12935457
Gohir.D11G132700	jasmonic_acid	5.34877	5.23823	-0.469107270229665	D11	12933203	12935457
Gohir.D13G110900	auxin	3.05428	2.6601	-0.469046150446559	D13	37821299	37825437
Gohir.A03G186200	abscisic_acid	2.18105	1.74416	-0.467931334358428	A03	110940556	110941726
Gohir.A03G186200	ethylene	2.18105	1.74416	-0.467931334358428	A03	110940556	110941726
Gohir.A03G186200	jasmonic_acid	2.18105	1.74416	-0.467931334358428	A03	110940556	110941726
Gohir.A03G186200	salicylic_acid	2.18105	1.74416	-0.467931334358428	A03	110940556	110941726
Gohir.D04G027900	auxin	4.81181	4.60246	-0.467767461357938	D04	4210786	4213674
Gohir.D03G045400	ethylene	1.62167	1.20338	-0.466755245990835	D03	6455637	6459846
Gohir.D03G045400	jasmonic_acid	1.62167	1.20338	-0.466755245990835	D03	6455637	6459846
Gohir.A04G102000	auxin	2.44008	2.07514	-0.466738093625056	A04	81132445	81133850
Gohir.D05G101700	ethylene	4.53869	4.29259	-0.463885302688174	D05	8552168	8555878
Gohir.D10G225700	abscisic_acid	3.74735	3.42977	-0.462360122085474	D10	63511403	63514905
Gohir.D10G225700	auxin	3.74735	3.42977	-0.462360122085474	D10	63511403	63514905
Gohir.A05G354100	auxin	4.61516	4.41584	-0.461559415003496	A05	98525978	98530037
Gohir.A05G354100	cytokinin	4.61516	4.41584	-0.461559415003496	A05	98525978	98530037
Gohir.D10G146600	salicylic_acid	4.65614	4.48749	-0.461478845679896	D10	32445597	32452238
Gohir.A10G023900	abscisic_acid	2.60815	2.23915	-0.460845392061263	A10	2200483	2208216
Gohir.A10G068600	cytokinin	3.69345	3.37813	-0.460773672522534	A10	10423927	10427758
Gohir.A03G208875	ethylene	0.696312	0.206521	-0.460655611479723	A03	112986137	112987620
Gohir.A03G208875	jasmonic_acid	0.696312	0.206521	-0.460655611479723	A03	112986137	112987620
Gohir.D06G209900	abscisic_acid	0.108836	-0.244256	-0.456839132617356	D06	65907627	65909349
Gohir.D06G209900	ethylene	0.108836	-0.244256	-0.456839132617356	D06	65907627	65909349
Gohir.D06G209900	jasmonic_acid	0.108836	-0.244256	-0.456839132617356	D06	65907627	65909349
Gohir.A11G130900	auxin	2.36397	1.9791	-0.456736006398029	A11	15507026	15508806
Gohir.A11G130900	ethylene	2.36397	1.9791	-0.456736006398029	A11	15507026	15508806
Gohir.A11G130900	jasmonic_acid	2.36397	1.9791	-0.456736006398029	A11	15507026	15508806
Gohir.A11G130900	salicylic_acid	2.36397	1.9791	-0.456736006398029	A11	15507026	15508806
Gohir.D12G252100	abscisic_acid	4.4159	4.1833	-0.454754096999227	D12	60851650	60854938
Gohir.D06G088100	auxin	2.78964	2.68006	-0.452043938458361	D06	19475087	19478491
Gohir.A12G009700	auxin	4.74287	4.53344	-0.44957664845169	A12	1173014	1178832
Gohir.A12G009700	jasmonic_acid	4.74287	4.53344	-0.44957664845169	A12	1173014	1178832
Gohir.A08G234100	auxin	1.373	0.936785	-0.448043756913347	A08	125786271	125788355
Gohir.A07G146500	abscisic_acid	3.81695	3.5275	-0.447511924778833	A07	35583981	35588458
Gohir.D10G182100	abscisic_acid	4.46667	4.34898	-0.447210493018946	D10	53657432	53659373
Gohir.D05G221500	ethylene	2.81218	2.4459	-0.44658449718743	D05	19974837	19993981
Gohir.D05G233800	auxin	1.87996	1.60209	-0.445972399116725	D05	21508505	21513145
Gohir.D11G142300	jasmonic_acid	6.69038	6.91831	-0.445635245208338	D11	14275594	14279307
Gohir.D09G074400	auxin	4.72869	4.52725	-0.445400841414678	D09	34309416	34313840
Gohir.D09G074400	brassinosteroid	4.72869	4.52725	-0.445400841414678	D09	34309416	34313840
Gohir.A10G152000	auxin	1.87818	1.5036	-0.440574892372126	A10	88074408	88077944
Gohir.A01G213300	gibberellic_acid	4.45065	4.23195	-0.440136807547167	A01	117742894	117744148
Gohir.A01G213300	salicylic_acid	4.45065	4.23195	-0.440136807547167	A01	117742894	117744148
Gohir.D08G266600	abscisic_acid	1.15627	0.849806	-0.438731620318676	D08	68742372	68745447
Gohir.A05G307300	abscisic_acid	4.4611	4.23407	-0.438147066929984	A05	46133004	46141583
Gohir.D06G064200	jasmonic_acid	2.38481	2.02869	-0.436908845392879	D06	11580927	11583944
Gohir.D02G084700	brassinosteroid	5.91857	5.90754	-0.436218298804342	D02	15033844	15036831
Gohir.A13G077200	abscisic_acid	0.817851	0.372263	-0.434516155912921	A13	22598971	22600368
Gohir.A13G077200	auxin	0.817851	0.372263	-0.434516155912921	A13	22598971	22600368
Gohir.A13G077200	cytokinin	0.817851	0.372263	-0.434516155912921	A13	22598971	22600368
Gohir.A04G066300	ethylene	2.8317	2.47382	-0.432956323606023	A04	59240376	59250283
Gohir.A04G066300	gibberellic_acid	2.8317	2.47382	-0.432956323606023	A04	59240376	59250283
Gohir.D07G087100	abscisic_acid	4.32426	4.09074	-0.431281664493499	D07	10984635	10989804
Gohir.D12G145800	auxin	4.97923	5.07134	-0.430736582496966	D12	46801632	46802096
Gohir.A03G106300	cytokinin	2.33784	2.01575	-0.429646000932898	A03	70230585	70234261
Gohir.D11G098900	abscisic_acid	3.85877	3.58824	-0.429528481922612	D11	8724438	8729244
Gohir.D12G208700	ethylene	6.54972	6.71282	-0.429306142411321	D12	56379484	56384870
Gohir.D12G208700	jasmonic_acid	6.54972	6.71282	-0.429306142411321	D12	56379484	56384870
Gohir.D11G247200	abscisic_acid	4.05701	3.82835	-0.428893715657717	D11	53544764	53547218
Gohir.A09G220600	auxin	1.39537	1.36237	-0.427555787728424	A09	82823595	82826644
Gohir.D03G000800	auxin	3.47184	3.30996	-0.425381995981795	D03	101478	104422
Gohir.D06G078200	auxin	2.66681	2.34822	-0.42296162158143	D06	15265304	15273469
Gohir.D06G078200	ethylene	2.66681	2.34822	-0.42296162158143	D06	15265304	15273469
Gohir.D05G002900	auxin	1.751	1.35507	-0.422214707250788	D05	256976	262539
Gohir.A09G133500	abscisic_acid	2.64854	2.31136	-0.421961605384563	A09	72410550	72413084
Gohir.A09G133500	jasmonic_acid	2.64854	2.31136	-0.421961605384563	A09	72410550	72413084
Gohir.A09G133500	salicylic_acid	2.64854	2.31136	-0.421961605384563	A09	72410550	72413084
Gohir.A12G154200	cytokinin	3.50216	3.18991	-0.421257909029977	A12	92788250	92794628
Gohir.D07G186000	auxin	3.57405	3.27558	-0.420352852867048	D07	47416188	47425127
Gohir.A05G064800	auxin	5.70442	5.69404	-0.420335196014869	A05	6228743	6231238
Gohir.A04G119700	brassinosteroid	2.87455	2.5698	-0.420073255170457	A04	85736970	85739812
Gohir.A04G119700	cytokinin	2.87455	2.5698	-0.420073255170457	A04	85736970	85739812
Gohir.D09G115900	brassinosteroid	1.87838	1.51901	-0.419721047581066	D09	41241716	41246176
Gohir.A13G044500	auxin	1.18288	0.851013	-0.418312579175203	A13	5715814	5718686
Gohir.D07G018700	abscisic_acid	6.17358	6.24117	-0.417943067681364	D07	2040775	2041760
Gohir.A06G031000	abscisic_acid	1.97252	1.70559	-0.417060785838249	A06	3757139	3760591
Gohir.D07G152000	brassinosteroid	3.33459	3.02818	-0.415823685673401	D07	25878719	25880591
Gohir.D11G193200	auxin	5.88952	5.89502	-0.413354121750699	D11	22965053	22967458
Gohir.D12G047100	ethylene	4.82637	4.6569	-0.412142566052484	D12	7484938	7491337
Gohir.A11G224810	jasmonic_acid	3.31808	3.0138	-0.412127863583668	A11	78609122	78614291
Gohir.D10G016300	abscisic_acid	2.54318	2.21092	-0.411023670164118	D10	1337468	1339106
Gohir.A02G029701	abscisic_acid	3.50331	3.21228	-0.410705233086178	A02	3732218	3738767
Gohir.D07G172700	salicylic_acid	2.74044	2.42969	-0.410594704310542	D07	36234887	36237944
Gohir.D09G061300	auxin	4.01816	3.78013	-0.407928523187036	D09	31478272	31486186
Gohir.D09G061300	jasmonic_acid	4.01816	3.78013	-0.407928523187036	D09	31478272	31486186
Gohir.A05G203000	abscisic_acid	5.03354	4.90049	-0.40709198630744	A05	20451600	20455843
Gohir.D02G115900	brassinosteroid	3.86388	4.08904	-0.406469987359631	D02	38919448	38921139
Gohir.A12G120200	auxin	5.96317	5.98599	-0.405072870076816	A12	83754807	83759886
Gohir.A12G120200	cytokinin	5.96317	5.98599	-0.405072870076816	A12	83754807	83759886
Gohir.D08G076200	abscisic_acid	4.08323	3.85618	-0.40464409397727	D08	10300835	10307137
Gohir.D05G347900	abscisic_acid	4.34852	4.12802	-0.40417622379911	D05	58449057	58450056
Gohir.D05G347900	ethylene	4.34852	4.12802	-0.40417622379911	D05	58449057	58450056
Gohir.D05G347900	jasmonic_acid	4.34852	4.12802	-0.40417622379911	D05	58449057	58450056
Gohir.D08G250800	abscisic_acid	4.53655	4.36745	-0.399049772585349	D08	67343725	67354357
Gohir.A03G034800	ethylene	3.8109	3.57557	-0.39675348015781	A03	6657495	6658226
Gohir.D02G099300	abscisic_acid	4.27471	4.06261	-0.393701636860274	D02	23524232	23527597
Gohir.D02G099300	brassinosteroid	4.27471	4.06261	-0.393701636860274	D02	23524232	23527597
Gohir.A11G186700	auxin	6.89567	7.48913	-0.392913503397167	A11	28145456	28147811
Gohir.D01G008500	abscisic_acid	4.39522	4.20708	-0.391398780505893	D01	631192	636717
Gohir.A11G054100	brassinosteroid	2.4879	2.1483	-0.390309419492479	A11	5361907	5365491
Gohir.D04G104400	ethylene	2.84351	2.52428	-0.389521871151972	D04	38394899	38409549
Gohir.D04G104400	gibberellic_acid	2.84351	2.52428	-0.389521871151972	D04	38394899	38409549
Gohir.D11G139800	salicylic_acid	2.59491	2.29238	-0.388064072867026	D11	13850772	13854016
Gohir.A05G256500	abscisic_acid	2.57501	2.24964	-0.387884191009009	A05	28373366	28374212
Gohir.A05G256500	jasmonic_acid	2.57501	2.24964	-0.387884191009009	A05	28373366	28374212
Gohir.A08G036400	jasmonic_acid	5.44849	5.40666	-0.387527839291247	A08	4645337	4646457
Gohir.D01G042718	ethylene	6.74397	7.10634	-0.387033753279225	D01	5581857	5584317
Gohir.D13G039600	abscisic_acid	3.55217	3.2801	-0.386017364558694	D13	4571480	4574459
Gohir.A13G105700	ethylene	3.29884	3.02408	-0.384877043886557	A13	73246016	73258049
Gohir.A03G014600	auxin	0.66752	0.367231	-0.384718152895667	A03	2087865	2088722
Gohir.A09G149000	abscisic_acid	3.06186	2.78517	-0.383414064701467	A09	75113376	75121374
Gohir.A09G149000	auxin	3.06186	2.78517	-0.383414064701467	A09	75113376	75121374
Gohir.A09G149000	ethylene	3.06186	2.78517	-0.383414064701467	A09	75113376	75121374
Gohir.A09G149000	jasmonic_acid	3.06186	2.78517	-0.383414064701467	A09	75113376	75121374
Gohir.D05G307600	abscisic_acid	3.38193	3.12179	-0.38334430210202	D05	36192845	36201335
Gohir.A12G119300	auxin	-1.60744	-1.74845	-0.380051181128631	A12	83488882	83490024
Gohir.D08G034500	ethylene	2.84591	2.58152	-0.379038955217952	D08	2783978	2785135
Gohir.D06G207200	auxin	5.34924	5.2864	-0.378615940761899	D06	65711587	65715137
Gohir.D06G207200	brassinosteroid	5.34924	5.2864	-0.378615940761899	D06	65711587	65715137
Gohir.A12G208200	abscisic_acid	2.18676	1.87328	-0.378271594881926	A12	102505860	102507800
Gohir.A12G208200	jasmonic_acid	2.18676	1.87328	-0.378271594881926	A12	102505860	102507800
Gohir.D10G213600	auxin	2.56541	2.23498	-0.378152764553072	D10	61111582	61114910
Gohir.A11G214400	abscisic_acid	0.601041	0.271872	-0.377632937038044	A11	62034329	62039295
Gohir.A11G214400	auxin	0.601041	0.271872	-0.377632937038044	A11	62034329	62039295
Gohir.A11G214400	ethylene	0.601041	0.271872	-0.377632937038044	A11	62034329	62039295
Gohir.A11G214400	gibberellic_acid	0.601041	0.271872	-0.377632937038044	A11	62034329	62039295
Gohir.A11G214400	jasmonic_acid	0.601041	0.271872	-0.377632937038044	A11	62034329	62039295
Gohir.A11G214400	salicylic_acid	0.601041	0.271872	-0.377632937038044	A11	62034329	62039295
Gohir.A09G055500	auxin	7.76424	4.10204	-0.375874942514177	A09	51485928	51489250
Gohir.A12G069500	abscisic_acid	4.21168	4.02773	-0.372165325711721	A12	18603336	18607647
Gohir.A12G069500	gibberellic_acid	4.21168	4.02773	-0.372165325711721	A12	18603336	18607647
Gohir.D05G035400	ethylene	1.92341	1.54245	-0.371531441183541	D05	2970101	2973676
Gohir.A10G027500	ethylene	5.4489	5.51017	-0.370304837323303	A10	2544044	2546173
Gohir.A11G151900	abscisic_acid	2.61724	2.33599	-0.369131998460215	A11	19415677	19419631
Gohir.A11G151900	auxin	2.61724	2.33599	-0.369131998460215	A11	19415677	19419631
Gohir.A01G107800	abscisic_acid	7.27931	3.71382	-0.369101756063719	A01	20619138	20620273
Gohir.A13G137200	jasmonic_acid	3.85916	3.67754	-0.36904212848038	A13	94198105	94201339
Gohir.A01G139900	ethylene	3.20279	2.93257	-0.367144401455792	A01	59592560	59600755
Gohir.A01G139900	gibberellic_acid	3.20279	2.93257	-0.367144401455792	A01	59592560	59600755
Gohir.D11G046240	ethylene	0.511304	0.124153	-0.366514455029209	D11	3837024	3838647
Gohir.D12G208000	brassinosteroid	4.55226	4.41325	-0.364852582031213	D12	56306087	56310269
Gohir.D09G191100	jasmonic_acid	1.83005	1.53052	-0.364341024793679	D09	49735958	49742604
Gohir.D07G053000	auxin	3.52973	3.31483	-0.363458147711338	D07	5881041	5882383
Gohir.D08G153800	abscisic_acid	3.61749	3.39781	-0.362126753406428	D08	51166677	51170171
Gohir.D08G153800	auxin	3.61749	3.39781	-0.362126753406428	D08	51166677	51170171
Gohir.D08G153800	ethylene	3.61749	3.39781	-0.362126753406428	D08	51166677	51170171
Gohir.D08G153800	gibberellic_acid	3.61749	3.39781	-0.362126753406428	D08	51166677	51170171
Gohir.D08G153800	jasmonic_acid	3.61749	3.39781	-0.362126753406428	D08	51166677	51170171
Gohir.D08G153800	salicylic_acid	3.61749	3.39781	-0.362126753406428	D08	51166677	51170171
Gohir.D12G183400	abscisic_acid	5.58003	5.57351	-0.361171540387189	D12	53267167	53270594
Gohir.D10G234600	abscisic_acid	3.09175	2.86548	-0.359767062200968	D10	66810138	66812073
Gohir.D05G014550	auxin	5.20311	5.15834	-0.359567663877903	D05	1320484	1325731
Gohir.D08G266500	salicylic_acid	2.51612	2.16989	-0.359499244566131	D08	68726124	68729560
Gohir.D09G007200	auxin	2.99281	2.81218	-0.359377815624519	D09	1917582	1925038
Gohir.A09G224400	ethylene	5.57764	5.58861	-0.358856008903579	A09	83176695	83180635
Gohir.D12G190201	auxin	0.0681259	-0.213895	-0.358403048175736	D12	54131077	54133347
Gohir.A08G176600	ethylene	1.86715	1.57066	-0.358327477975754	A08	116756335	116759673
Gohir.A10G107200	auxin	1.65068	1.518	-0.358301889297945	A10	25244186	25246072
Gohir.D08G147500	abscisic_acid	3.86571	3.65691	-0.357884424298813	D08	49777720	49782704
Gohir.D08G039432	abscisic_acid	1.68289	1.38879	-0.357638669408904	D08	3389476	3395639
Gohir.D07G053400	cytokinin	-0.448889	-0.667456	-0.357570632887634	D07	5920257	5923772
Gohir.D06G134600	ethylene	4.67594	4.57869	-0.357077095821346	D06	47286111	47286914
Gohir.A07G022300	auxin	1.10856	0.821121	-0.354698271430541	A07	2862491	2869407
Gohir.D05G351400	auxin	1.86893	1.58248	-0.351037432562015	D05	59126009	59128831
Gohir.A11G069700	auxin	4.77516	4.67605	-0.349106481930262	A11	6831809	6835894
Gohir.A10G121400	jasmonic_acid	6.09195	6.22023	-0.3443075238836	A10	63807710	63811672
Gohir.D11G057600	brassinosteroid	2.58703	2.32711	-0.343416467118768	D11	4978593	4982870
Gohir.A05G413400	abscisic_acid	3.54256	3.33052	-0.340757412482403	A05	110741296	110745463
Gohir.D11G201700	abscisic_acid	7.1922	3.66336	-0.340696773504491	D11	26200424	26203867
Gohir.D02G053800	auxin	2.11452	1.82376	-0.338372521030922	D02	7103260	7105401
Gohir.D02G053800	jasmonic_acid	2.11452	1.82376	-0.338372521030922	D02	7103260	7105401
Gohir.D12G139800	jasmonic_acid	0.71224	0.458762	-0.33825819531347	D12	45393547	45395451
Gohir.D12G139800	salicylic_acid	0.71224	0.458762	-0.33825819531347	D12	45393547	45395451
Gohir.D05G276100	salicylic_acid	4.54831	4.55229	-0.337761556003888	D05	27475897	27477025
Gohir.A06G066400	abscisic_acid	4.33702	4.20289	-0.337231187809146	A06	16372995	16376633
Gohir.A05G264400	ethylene	0.189533	-0.14199	-0.336245142654725	A05	29951903	29966641
Gohir.D04G174700	abscisic_acid	2.45946	2.2106	-0.336059618971507	D04	55945340	55949405
Gohir.A11G254800	auxin	2.44643	2.17356	-0.335138610577636	A11	109184939	109188678
Gohir.A05G225100	brassinosteroid	5.40424	5.40804	-0.334914254988377	A05	22837704	22840143
Gohir.D12G160300	abscisic_acid	6.31913	6.51219	-0.33479187703103	D12	49735228	49743723
Gohir.A03G175200	brassinosteroid	6.16391	6.3178	-0.334458789437226	A03	109308898	109311082
Gohir.D12G162900	cytokinin	3.78784	3.5988	-0.332669828135817	D12	50033358	50036919
Gohir.A05G330600	abscisic_acid	3.14641	2.9546	-0.328188385169227	A05	79659994	79662778
Gohir.A06G108800	ethylene	0.248387	-0.0449222	-0.328182901062481	A06	52192414	52196380
Gohir.A09G026200	abscisic_acid	3.50132	3.28767	-0.328050145797337	A09	8322919	8328359
Gohir.D07G152600	abscisic_acid	3.83657	3.67647	-0.327887083706004	D07	26028853	26033277
Gohir.A07G230600	auxin	2.22732	2.11317	-0.327299342601212	A07	98488832	98492241
Gohir.A12G183100	abscisic_acid	4.21279	4.07112	-0.327111072756275	A12	99061599	99066502
Gohir.A12G206300	ethylene	6.24117	6.42516	-0.326607871883456	A12	102286205	102291517
Gohir.A12G206300	jasmonic_acid	6.24117	6.42516	-0.326607871883456	A12	102286205	102291517
Gohir.A01G209600	abscisic_acid	8.17965	4.49797	-0.326257473439771	A01	117301128	117304904
Gohir.D08G043300	brassinosteroid	1.93685	1.66731	-0.325859492575479	D08	3888178	3888570
Gohir.D03G029100	abscisic_acid	2.88813	2.65107	-0.3237462079328	D03	3012098	3015307
Gohir.D03G029100	auxin	2.88813	2.65107	-0.3237462079328	D03	3012098	3015307
Gohir.D03G029100	ethylene	2.88813	2.65107	-0.3237462079328	D03	3012098	3015307
Gohir.D03G029100	gibberellic_acid	2.88813	2.65107	-0.3237462079328	D03	3012098	3015307
Gohir.D03G029100	jasmonic_acid	2.88813	2.65107	-0.3237462079328	D03	3012098	3015307
Gohir.D03G029100	salicylic_acid	2.88813	2.65107	-0.3237462079328	D03	3012098	3015307
Gohir.D12G009700	auxin	4.62643	4.54408	-0.323635177814833	D12	1178736	1184603
Gohir.D12G009700	jasmonic_acid	4.62643	4.54408	-0.323635177814833	D12	1178736	1184603
Gohir.D08G114900	auxin	5.36396	5.30876	-0.323395816775225	D08	37646516	37647145
Gohir.A13G068900	brassinosteroid	4.70363	4.60227	-0.323309254641402	A13	16127197	16129731
Gohir.A10G029150	ethylene	3.5632	3.29732	-0.322779435796976	A10	2737846	2738786
Gohir.D11G139700	auxin	2.42605	2.21231	-0.321428060262652	D11	13847253	13850812
Gohir.A08G122000	abscisic_acid	5.42376	5.58201	-0.321097977788134	A08	96093774	96096036
Gohir.D13G074400	auxin	2.97239	2.7497	-0.320001259919845	D13	13249012	13250499
Gohir.A12G008400	salicylic_acid	3.57454	3.40641	-0.319345180408107	A12	948607	954221
Gohir.D11G136900	abscisic_acid	0.913628	0.648303	-0.318896757581189	D11	13466697	13469056
Gohir.D02G131500	cytokinin	1.68424	1.42818	-0.318839243314771	D02	47443884	47447347
Gohir.A11G107900	abscisic_acid	4.76343	5.04375	-0.318023227799673	A11	11549332	11551069
Gohir.A11G107900	ethylene	4.76343	5.04375	-0.318023227799673	A11	11549332	11551069
Gohir.A11G107900	salicylic_acid	4.76343	5.04375	-0.318023227799673	A11	11549332	11551069
Gohir.A09G161700	cytokinin	3.50524	3.29804	-0.317368487602866	A09	76313686	76319988
Gohir.A12G254000	abscisic_acid	3.64937	3.4567	-0.316984177964455	A12	107295225	107298764
Gohir.A12G254000	ethylene	3.64937	3.4567	-0.316984177964455	A12	107295225	107298764
Gohir.A12G254000	gibberellic_acid	3.64937	3.4567	-0.316984177964455	A12	107295225	107298764
Gohir.A12G254000	jasmonic_acid	3.64937	3.4567	-0.316984177964455	A12	107295225	107298764
Gohir.A12G254000	salicylic_acid	3.64937	3.4567	-0.316984177964455	A12	107295225	107298764
Gohir.A04G032100	jasmonic_acid	4.7146	4.6573	-0.316202348119577	A04	6977508	6978244
Gohir.A04G032100	salicylic_acid	4.7146	4.6573	-0.316202348119577	A04	6977508	6978244
Gohir.D05G039700	abscisic_acid	4.71099	4.64582	-0.314793322227248	D05	3270626	3275826
Gohir.D05G039700	gibberellic_acid	4.71099	4.64582	-0.314793322227248	D05	3270626	3275826
Gohir.D13G108500	ethylene	3.40532	3.2059	-0.312759412920105	D13	36837120	36848705
Gohir.A08G021300	auxin	2.71154	2.50514	-0.311739249320376	A08	2676687	2681385
Gohir.D12G134800	salicylic_acid	3.95951	3.9816	-0.310082290108894	D12	44545479	44547989
Gohir.D01G005900	abscisic_acid	2.8601	2.64289	-0.308287118355817	D01	399294	403425
Gohir.D11G231500	auxin	2.42646	2.19197	-0.306868274005257	D11	43918628	43921524
Gohir.D11G231500	jasmonic_acid	2.42646	2.19197	-0.306868274005257	D11	43918628	43921524
Gohir.D06G193900	auxin	-0.456792	-0.756063	-0.306239398935614	D06	64321581	64325885
Gohir.D06G193900	brassinosteroid	-0.456792	-0.756063	-0.306239398935614	D06	64321581	64325885
Gohir.A12G065600	auxin	4.59514	4.52959	-0.306224044461764	A12	16119378	16125345
Gohir.D01G019400	auxin	2.37179	2.13258	-0.305837381964886	D01	1647992	1656082
Gohir.D05G124700	abscisic_acid	4.49792	4.43979	-0.303894043307247	D05	10701113	10709050
Gohir.D05G124700	ethylene	4.49792	4.43979	-0.303894043307247	D05	10701113	10709050
Gohir.D05G124700	jasmonic_acid	4.49792	4.43979	-0.303894043307247	D05	10701113	10709050
Gohir.D05G124700	salicylic_acid	4.49792	4.43979	-0.303894043307247	D05	10701113	10709050
Gohir.A04G110940	gibberellic_acid	-0.783046	-1.26796	-0.303491866342763	A04	83958860	83960564
Gohir.D05G057000	ethylene	3.93709	3.77848	-0.303163279399697	D05	4612099	4615777
Gohir.D13G187900	abscisic_acid	2.76875	2.55241	-0.302905344992216	D13	59042127	59053046
Gohir.D13G187900	auxin	2.76875	2.55241	-0.302905344992216	D13	59042127	59053046
Gohir.D13G187900	gibberellic_acid	2.76875	2.55241	-0.302905344992216	D13	59042127	59053046
Gohir.D02G108500	abscisic_acid	3.99886	3.87517	-0.300737786636718	D02	29581618	29585884
Gohir.D02G108500	ethylene	3.99886	3.87517	-0.300737786636718	D02	29581618	29585884
Gohir.D02G108500	jasmonic_acid	3.99886	3.87517	-0.300737786636718	D02	29581618	29585884
Gohir.A08G072700	auxin	4.40254	4.32388	-0.30028854709234	A08	15016843	15020766
Gohir.D06G175400	auxin	3.81671	3.68526	-0.299969764036977	D06	61241723	61243881
Gohir.D05G149100	cytokinin	0.10213	-0.344245	-0.2995120911878	D05	12993259	12994006
Gohir.D10G235400	jasmonic_acid	4.2977	4.2105	-0.298476174381482	D10	66737958	66740717
Gohir.A10G117800	abscisic_acid	5.15854	5.16577	-0.296804024996648	A10	56111669	56114469
Gohir.A03G204500	abscisic_acid	4.17197	4.05753	-0.295400402404271	A03	112616111	112619997
Gohir.A03G204500	auxin	4.17197	4.05753	-0.295400402404271	A03	112616111	112619997
Gohir.A03G204500	cytokinin	4.17197	4.05753	-0.295400402404271	A03	112616111	112619997
Gohir.D05G016900	ethylene	5.38088	5.36254	-0.294935488983356	D05	1517840	1521275
Gohir.D05G277200	abscisic_acid	3.35192	3.16834	-0.294691694246993	D05	27609574	27615231
Gohir.D13G238200	jasmonic_acid	2.012	1.83916	-0.294070695500082	D13	64862775	64865789
Gohir.A09G051400	abscisic_acid	1.47379	1.2374	-0.293739695353858	A09	21525629	21529310
Gohir.A09G051400	ethylene	1.47379	1.2374	-0.293739695353858	A09	21525629	21529310
Gohir.A09G051400	gibberellic_acid	1.47379	1.2374	-0.293739695353858	A09	21525629	21529310
Gohir.A09G051400	jasmonic_acid	1.47379	1.2374	-0.293739695353858	A09	21525629	21529310
Gohir.A09G051400	salicylic_acid	1.47379	1.2374	-0.293739695353858	A09	21525629	21529310
Gohir.D10G093400	auxin	3.93781	3.81217	-0.291418541903542	D10	12630342	12635844
Gohir.D10G150000	auxin	2.25056	2.03593	-0.291174188169657	D10	34611872	34614665
Gohir.A11G024800	abscisic_acid	4.07078	3.9828	-0.290543848434071	A11	2133069	2135736
Gohir.A11G116400	auxin	3.64977	3.49047	-0.290441647277154	A11	12897249	12903497
Gohir.A11G116400	jasmonic_acid	3.64977	3.49047	-0.290441647277154	A11	12897249	12903497
Gohir.D03G167900	jasmonic_acid	4.82514	4.79021	-0.290130778967324	D03	53964171	53966618
Gohir.D04G163800	salicylic_acid	3.67033	3.55101	-0.287628096196754	D04	54789114	54804799
Gohir.A03G156500	jasmonic_acid	4.48404	4.45458	-0.287138297802822	A03	105677321	105695406
Gohir.A03G190900	abscisic_acid	4.16753	4.08969	-0.284534343698075	A03	111483285	111487682
Gohir.D11G058800	auxin	6.56937	6.94152	-0.284006179050234	D11	5035805	5040466
Gohir.D07G203800	auxin	5.99391	6.16738	-0.283238639984124	D07	53862895	53864326
Gohir.A05G388800	auxin	4.48445	4.43675	-0.282552832017959	A05	106934018	106936882
Gohir.A05G399700	abscisic_acid	3.26702	3.10492	-0.282499160087017	A05	108865785	108879652
Gohir.D02G093000	auxin	0.451929	0.329237	-0.282226477847516	D02	20285916	20287119
Gohir.D02G093000	salicylic_acid	0.451929	0.329237	-0.282226477847516	D02	20285916	20287119
Gohir.A06G052500	auxin	5.52349	5.58294	-0.281358710315559	A06	9388580	9393813
Gohir.A02G161100	abscisic_acid	2.12648	1.91274	-0.281264998176882	A02	106472354	106477748
Gohir.D03G092200	abscisic_acid	5.41725	5.45914	-0.281148881686666	D03	37815456	37816734
Gohir.A11G103532	auxin	1.37244	1.1475	-0.280843852881688	A11	10864060	10868579
Gohir.D05G162300	salicylic_acid	2.22825	2.01932	-0.280731664842326	D05	14414699	14419238
Gohir.A09G007800	auxin	3.22589	3.10607	-0.279899799581853	A09	1918457	1925517
Gohir.D11G263500	salicylic_acid	2.91078	2.70568	-0.279734789796119	D11	58776629	58782966
Gohir.A05G186600	abscisic_acid	2.89219	3.23691	-0.279477955292297	A05	18378553	18379703
Gohir.A05G186600	brassinosteroid	2.89219	3.23691	-0.279477955292297	A05	18378553	18379703
Gohir.A05G186600	gibberellic_acid	2.89219	3.23691	-0.279477955292297	A05	18378553	18379703
Gohir.D08G069700	auxin	5.8302	5.95524	-0.277464866077053	D08	8517010	8518127
Gohir.D07G170300	abscisic_acid	3.96789	3.87035	-0.274951414556704	D07	34628852	34631052
Gohir.D07G170300	gibberellic_acid	3.96789	3.87035	-0.274951414556704	D07	34628852	34631052
Gohir.D12G264000	ethylene	0.869269	0.646461	-0.274772711560608	D12	62002583	62005982
Gohir.D12G110800	abscisic_acid	1.49415	1.26767	-0.274397979994515	D12	40121086	40125894
Gohir.D12G110800	ethylene	1.49415	1.26767	-0.274397979994515	D12	40121086	40125894
Gohir.D12G110800	jasmonic_acid	1.49415	1.26767	-0.274397979994515	D12	40121086	40125894
Gohir.D12G110800	salicylic_acid	1.49415	1.26767	-0.274397979994515	D12	40121086	40125894
Gohir.A03G111600	abscisic_acid	0.591025	0.29498	-0.2737177504028	A03	73329939	73333366
Gohir.A06G016000	ethylene	4.89044	4.93953	-0.273459725579532	A06	1571266	1572163
Gohir.A06G016000	salicylic_acid	4.89044	4.93953	-0.273459725579532	A06	1571266	1572163
Gohir.A08G041600	cytokinin	6.88955	8.76631	-0.270816218791619	A08	5623279	5624676
Gohir.A08G041600	ethylene	6.88955	8.76631	-0.270816218791619	A08	5623279	5624676
Gohir.A02G135300	cytokinin	1.67185	2.29149	-0.269988498434878	A02	99896669	99897018
Gohir.A08G197500	salicylic_acid	3.2094	3.05859	-0.26839399326987	A08	120733417	120738613
Gohir.D09G236600	cytokinin	3.63801	3.50625	-0.268054656893116	D09	53388291	53393515
Gohir.D02G177100	jasmonic_acid	5.54688	5.65353	-0.265972029338738	D02	65050861	65053315
Gohir.D02G177100	salicylic_acid	5.54688	5.65353	-0.265972029338738	D02	65050861	65053315
Gohir.D09G157300	cytokinin	3.84447	3.73391	-0.265830011742067	D09	46290232	46296412
Gohir.A03G079800	auxin	2.95544	2.79651	-0.265419106950668	A03	27223215	27226260
Gohir.A07G209000	auxin	0.381138	0.549267	-0.264571994800479	A07	95125564	95128159
Gohir.A07G209000	jasmonic_acid	0.381138	0.549267	-0.264571994800479	A07	95125564	95128159
Gohir.D01G198700	abscisic_acid	8.3381	4.65964	-0.263982867719345	D01	62941436	62945321
Gohir.D09G129700	abscisic_acid	2.61901	2.43677	-0.261699872911176	D09	43075787	43078130
Gohir.D09G129700	jasmonic_acid	2.61901	2.43677	-0.261699872911176	D09	43075787	43078130
Gohir.D09G129700	salicylic_acid	2.61901	2.43677	-0.261699872911176	D09	43075787	43078130
Gohir.A04G051600	ethylene	2.98846	2.8318	-0.261231913802608	A04	26450352	26454861
Gohir.D04G097400	auxin	3.23684	3.08805	-0.259887808083359	D04	34707427	34710829
Gohir.D07G010600	auxin	4.54054	4.56294	-0.259698826923984	D07	1215717	1219969
Gohir.A08G084300	auxin	3.35227	3.20847	-0.259056221384556	A08	29243753	29245177
Gohir.D06G211100	abscisic_acid	3.16603	3.01291	-0.258355251088324	D06	66025493	66032713
Gohir.A13G108000	abscisic_acid	6.95541	8.69989	-0.257877864670017	A13	76129443	76133597
Gohir.A13G108000	jasmonic_acid	6.95541	8.69989	-0.257877864670017	A13	76129443	76133597
Gohir.A01G100300	gibberellic_acid	1.36741	1.19835	-0.256487811822611	A01	18172484	18178824
Gohir.D06G153100	jasmonic_acid	2.78715	2.62358	-0.256481089894076	D06	56491322	56499183
Gohir.A03G155300	ethylene	4.37631	4.40121	-0.256028686927429	A03	105423462	105424130
Gohir.D07G199500	abscisic_acid	4.09113	4.0331	-0.255580830273327	D07	53052339	53056360
Gohir.D07G199500	gibberellic_acid	4.09113	4.0331	-0.255580830273327	D07	53052339	53056360
Gohir.D13G098600	abscisic_acid	2.15268	1.98258	-0.25505212099987	D13	27929382	27941528
Gohir.A01G091900	abscisic_acid	1.99747	1.81497	-0.254615089163139	A01	14099150	14103269
Gohir.A01G091900	salicylic_acid	1.99747	1.81497	-0.254615089163139	A01	14099150	14103269
Gohir.A08G018700	abscisic_acid	3.60923	3.48977	-0.254152376507393	A08	2374684	2384048
Gohir.A12G107600	abscisic_acid	0.865314	0.610536	-0.253092980545202	A12	80518662	80522440
Gohir.A12G107600	ethylene	0.865314	0.610536	-0.253092980545202	A12	80518662	80522440
Gohir.A12G107600	jasmonic_acid	0.865314	0.610536	-0.253092980545202	A12	80518662	80522440
Gohir.A12G107600	salicylic_acid	0.865314	0.610536	-0.253092980545202	A12	80518662	80522440
Gohir.D11G058300	auxin	5.86834	6.0508	-0.252296065523084	D11	5030390	5033635
Gohir.A07G178700	auxin	3.0522	2.90021	-0.251756135956363	A07	82309412	82318344
Gohir.A11G253600	salicylic_acid	2.70081	2.54293	-0.251084756508625	A11	108936693	108943477
Gohir.A08G024100	ethylene	2.71428	2.55659	-0.251049139360212	A08	2995292	2997950
Gohir.D10G022000	auxin	1.66935	1.51574	-0.250873333387242	D10	1928319	1931477
Gohir.A05G268100	cytokinin	3.2073	3.00664	-0.250429435915318	A05	30587846	30597033
Gohir.D10G175500	cytokinin	3.0097	2.85173	-0.250097291159192	D10	51667081	51671011
Gohir.D10G175500	ethylene	3.0097	2.85173	-0.250097291159192	D10	51667081	51671011
Gohir.D02G136200	abscisic_acid	0.531901	0.34697	-0.249942083509382	D02	49506943	49510441
Gohir.A10G169200	cytokinin	3.24704	3.10725	-0.24924450285856	A10	99170360	99174239
Gohir.A10G169200	ethylene	3.24704	3.10725	-0.24924450285856	A10	99170360	99174239
Gohir.A05G062700	cytokinin	1.87524	1.81415	-0.247853525271022	A05	6050757	6056712
Gohir.D10G052500	abscisic_acid	0.584793	0.538365	-0.247359445543123	D10	4849534	4857777
Gohir.D06G134200	ethylene	4.245	4.20449	-0.247355998432542	D06	46744262	46744948
Gohir.D01G143500	abscisic_acid	3.82861	3.7574	-0.24726421822425	D01	46580702	46582552
Gohir.D01G143500	ethylene	3.82861	3.7574	-0.24726421822425	D01	46580702	46582552
Gohir.D01G143500	gibberellic_acid	3.82861	3.7574	-0.24726421822425	D01	46580702	46582552
Gohir.D01G143500	jasmonic_acid	3.82861	3.7574	-0.24726421822425	D01	46580702	46582552
Gohir.A11G133700	auxin	2.88023	2.73893	-0.246244042944398	A11	15861803	15865703
Gohir.D12G101800	abscisic_acid	3.0303	2.8862	-0.246238172612414	D12	38565794	38573392
Gohir.A09G166200	abscisic_acid	2.87817	2.724	-0.245870492511371	A09	76738751	76746232
Gohir.D13G095400	brassinosteroid	3.25924	3.19925	-0.245860153731567	D13	25529502	25531260
Gohir.D09G144900	abscisic_acid	2.92661	2.77183	-0.244915359510887	D09	45134242	45142211
Gohir.D09G144900	auxin	2.92661	2.77183	-0.244915359510887	D09	45134242	45142211
Gohir.D09G144900	ethylene	2.92661	2.77183	-0.244915359510887	D09	45134242	45142211
Gohir.D09G144900	jasmonic_acid	2.92661	2.77183	-0.244915359510887	D09	45134242	45142211
Gohir.D02G204700	abscisic_acid	-0.0456804	-0.197296	-0.244820187530996	D02	69331247	69336423
Gohir.D09G233700	cytokinin	4.5588	4.55179	-0.244673333480893	D09	53181529	53183626
Gohir.D01G129100	ethylene	3.14829	3.01193	-0.244025868430543	D01	33801392	33810225
Gohir.D01G129100	gibberellic_acid	3.14829	3.01193	-0.244025868430543	D01	33801392	33810225
Gohir.A09G199000	abscisic_acid	3.0254	2.87396	-0.243946332620164	A09	80439532	80443130
Gohir.D13G013900	abscisic_acid	4.40332	4.37589	-0.243832395267408	D13	1344440	1349724
Gohir.A13G158300	abscisic_acid	3.16834	3.03754	-0.243784878801107	A13	100474279	100486669
Gohir.A10G002300	brassinosteroid	5.19465	5.30448	-0.241731423390399	A10	224862	231196
Gohir.A10G216800	abscisic_acid	2.72889	2.57258	-0.240918670738342	A10	113917281	113920765
Gohir.A10G216800	auxin	2.72889	2.57258	-0.240918670738342	A10	113917281	113920765
Gohir.A07G027200	brassinosteroid	-0.248557	-0.278001	-0.240856986173226	A07	3439723	3445218
Gohir.D07G146632	abscisic_acid	-0.0849949	-0.274506	-0.24028867100167	D07	24064124	24067706
Gohir.D07G146632	ethylene	-0.0849949	-0.274506	-0.24028867100167	D07	24064124	24067706
Gohir.D07G146632	jasmonic_acid	-0.0849949	-0.274506	-0.24028867100167	D07	24064124	24067706
Gohir.D07G146632	salicylic_acid	-0.0849949	-0.274506	-0.24028867100167	D07	24064124	24067706
Gohir.D13G111200	auxin	2.14927	1.96589	-0.240095239209735	D13	37983704	37988218
Gohir.D13G111200	jasmonic_acid	2.14927	1.96589	-0.240095239209735	D13	37983704	37988218
Gohir.A08G067700	abscisic_acid	3.86287	3.78856	-0.237144095447095	A08	12468737	12475751
Gohir.A07G152400	auxin	2.35443	2.16684	-0.236973351802779	A07	41332785	41336185
Gohir.D10G042700	abscisic_acid	0.394371	0.51079	-0.236630843369011	D10	3836707	3838732
Gohir.D12G268900	abscisic_acid	3.74485	3.69702	-0.235651667524678	D12	62496327	62502380
Gohir.A10G020600	abscisic_acid	4.30536	4.26487	-0.235577462452138	A10	1884028	1888068
Gohir.A12G141000	auxin	3.04663	2.94782	-0.234493201634503	A12	88886664	88887128
Gohir.A08G132400	abscisic_acid	3.57344	3.47255	-0.23429872539131	A08	104697228	104701583
Gohir.A08G132400	auxin	3.57344	3.47255	-0.23429872539131	A08	104697228	104701583
Gohir.A08G132400	ethylene	3.57344	3.47255	-0.23429872539131	A08	104697228	104701583
Gohir.A08G132400	gibberellic_acid	3.57344	3.47255	-0.23429872539131	A08	104697228	104701583
Gohir.A08G132400	jasmonic_acid	3.57344	3.47255	-0.23429872539131	A08	104697228	104701583
Gohir.A08G132400	salicylic_acid	3.57344	3.47255	-0.23429872539131	A08	104697228	104701583
Gohir.D09G186600	jasmonic_acid	5.18519	5.2453	-0.233232610513586	D09	49398067	49403243
Gohir.A08G196900	ethylene	4.03699	3.99907	-0.233071941086424	A08	120651217	120654848
Gohir.D13G175300	auxin	6.48051	6.89764	-0.232524347176226	D13	57487512	57489549
Gohir.D05G287100	abscisic_acid	3.79412	3.7016	-0.232009706573841	D05	29872758	29876361
Gohir.A05G250000	abscisic_acid	5.39672	5.71902	-0.23173353390529	A05	27439200	27440421
Gohir.A05G250000	salicylic_acid	5.39672	5.71902	-0.23173353390529	A05	27439200	27440421
Gohir.D10G119400	abscisic_acid	2.28545	2.1273	-0.231351725415478	D10	20699495	20701830
Gohir.D07G136200	gibberellic_acid	1.26467	1.08155	-0.231254378631215	D07	21467916	21472767
Gohir.D02G230200	ethylene	4.20476	4.19618	-0.231187520885985	D02	71489864	71491372
Gohir.D02G230200	jasmonic_acid	4.20476	4.19618	-0.231187520885985	D02	71489864	71491372
Gohir.A10G015000	salicylic_acid	8.197	4.53615	-0.231044661459258	A10	1242941	1244072
Gohir.A09G167700	abscisic_acid	4.91942	5.03546	-0.230259377412235	A09	76904724	76909482
Gohir.A06G145800	salicylic_acid	8.739	5.08057	-0.229147508312882	A06	115507484	115508173
Gohir.A13G040500	abscisic_acid	0.799743	0.641845	-0.228891628233967	A13	5154402	5157719
Gohir.A09G093800	cytokinin	4.07931	4.02584	-0.228424248816144	A09	65233157	65238324
Gohir.A07G021300	auxin	5.08246	5.15373	-0.228023990873311	A07	2378083	2384634
Gohir.A13G215700	ethylene	2.89973	2.77951	-0.226426598319754	A13	109910264	109912365
Gohir.D04G003600	auxin	2.67905	2.51462	-0.225632500186374	D04	873216	876399
Gohir.D13G111000	abscisic_acid	6.90276	8.35904	-0.224916849945758	D13	37931751	37935854
Gohir.D13G111000	jasmonic_acid	6.90276	8.35904	-0.224916849945758	D13	37931751	37935854
Gohir.D10G021400	abscisic_acid	4.27781	4.24449	-0.223935860501356	D10	1853417	1857422
Gohir.A07G039700	ethylene	0.052222	-0.0719971	-0.222341105174141	A07	5219380	5222113
Gohir.D12G044600	salicylic_acid	4.41424	4.41574	-0.221846150882555	D12	6818179	6822298
Gohir.A11G224700	brassinosteroid	1.91255	1.75912	-0.221418562809856	A11	68971648	68975232
Gohir.A13G172500	gibberellic_acid	1.58895	1.47118	-0.221337248715562	A13	104260339	104263540
Gohir.A11G324380	abscisic_acid	4.31574	4.30189	-0.221090415109501	A11	123748198	123754949
Gohir.A11G324380	auxin	4.31574	4.30189	-0.221090415109501	A11	123748198	123754949
Gohir.A11G324380	ethylene	4.31574	4.30189	-0.221090415109501	A11	123748198	123754949
Gohir.A11G324380	jasmonic_acid	4.31574	4.30189	-0.221090415109501	A11	123748198	123754949
Gohir.D05G057500	auxin	0.560086	0.389958	-0.219890971813915	D05	4650585	4652310
Gohir.D13G055600	brassinosteroid	3.35708	3.24553	-0.217814246960181	D13	7742377	7748491
Gohir.A01G008800	abscisic_acid	4.06082	4.01635	-0.216961293592783	A01	791843	796984
Gohir.A01G214800	salicylic_acid	4.53365	4.61566	-0.216589740384238	A01	117924279	117927551
Gohir.A12G098600	abscisic_acid	3.01603	2.91145	-0.216548584497133	A12	77943939	77951398
Gohir.A05G087700	abscisic_acid	2.79017	2.74333	-0.215940247371653	A05	8445946	8450276
Gohir.A12G037700	jasmonic_acid	4.59527	4.60008	-0.214760351184012	A12	6742762	6744178
Gohir.A12G037700	salicylic_acid	4.59527	4.60008	-0.214760351184012	A12	6742762	6744178
Gohir.A08G085400	auxin	4.00383	3.98078	-0.214372633433188	A08	61957341	61961115
Gohir.A08G085400	jasmonic_acid	4.00383	3.98078	-0.214372633433188	A08	61957341	61961115
Gohir.A12G010400	ethylene	5.10575	5.18461	-0.213953419372367	A12	1283264	1285458
Gohir.D11G288800	auxin	0.157533	0.0304774	-0.213798662832411	D11	63121814	63123503
Gohir.D06G209800	salicylic_acid	2.83099	2.70833	-0.213144911001137	D06	65898014	65901710
Gohir.A07G048800	auxin	3.2154	3.13173	-0.210403855500748	A07	6365839	6366363
Gohir.D11G158900	abscisic_acid	3.38969	3.29855	-0.208871267514906	D11	16505334	16509098
Gohir.D11G158900	auxin	3.38969	3.29855	-0.208871267514906	D11	16505334	16509098
Gohir.D01G024600	auxin	4.13111	4.1818	-0.20805017976324	D01	2673995	2679382
Gohir.A11G033400	abscisic_acid	3.40867	3.32549	-0.207372628741765	A11	3327992	3333563
Gohir.A01G228100	auxin	2.62416	2.50451	-0.206408765132902	A01	119390964	119398463
Gohir.D09G193300	abscisic_acid	3.68659	3.62472	-0.206084092081457	D09	49955998	49959819
Gohir.D09G226200	ethylene	4.89854	4.95082	-0.205141976682325	D09	52500907	52504725
Gohir.A10G186900	abscisic_acid	2.57573	2.45264	-0.20280641530837	A10	106223746	106236239
Gohir.A05G218300	brassinosteroid	6.59789	7.16916	-0.201869897775187	A05	22361068	22363885
Gohir.A12G251300	abscisic_acid	4.418	4.4535	-0.199975835771318	A12	106900418	106903440
Gohir.D11G117900	ethylene	4.39187	4.42762	-0.198641489458627	D11	11114146	11117949
Gohir.D13G224800	abscisic_acid	3.4453	3.3669	-0.197531419947707	D13	63533529	63542495
Gohir.D13G224800	salicylic_acid	3.4453	3.3669	-0.197531419947707	D13	63533529	63542495
Gohir.A13G184500	auxin	5.31236	5.43267	-0.196378204850226	A13	106064640	106066559
Gohir.A11G220200	abscisic_acid	6.83338	7.98822	-0.195104998120864	A11	65665320	65666252
Gohir.A11G220200	ethylene	6.83338	7.98822	-0.195104998120864	A11	65665320	65666252
Gohir.A11G220200	jasmonic_acid	6.83338	7.98822	-0.195104998120864	A11	65665320	65666252
Gohir.A11G220200	salicylic_acid	6.83338	7.98822	-0.195104998120864	A11	65665320	65666252
Gohir.D03G138000	jasmonic_acid	0.26889	0.081107	-0.194356034306846	D03	49729480	49733007
Gohir.D01G099100	auxin	4.71429	4.82087	-0.192384537666873	D01	17965414	17971419
Gohir.A02G049700	auxin	8.47231	4.81742	-0.191781323061306	A02	7294323	7296237
Gohir.D13G178300	gibberellic_acid	1.4903	1.37104	-0.191489019496353	D13	57789206	57791912
Gohir.A12G048300	ethylene	3.41009	3.3257	-0.190487649556625	A12	9721379	9727591
Gohir.D13G188500	cytokinin	0.11151	-0.0132811	-0.190306789314366	D13	59171561	59174738
Gohir.D01G062100	abscisic_acid	1.81128	1.70206	-0.189668628723073	D01	12055743	12059800
Gohir.D01G062100	salicylic_acid	1.81128	1.70206	-0.189668628723073	D01	12055743	12059800
Gohir.D07G021000	auxin	4.67832	4.73576	-0.189621348122522	D07	2304206	2310625
Gohir.D02G037600	abscisic_acid	3.25706	3.17952	-0.189202359484695	D02	4695288	4701986
Gohir.D05G168100	abscisic_acid	2.29826	2.17547	-0.188740452463895	D05	14955640	14960538
Gohir.D01G203300	salicylic_acid	4.61538	4.73072	-0.187758626159793	D01	63458884	63462168
Gohir.D07G090500	abscisic_acid	3.55519	3.50949	-0.187139995498875	D07	11546227	11551803
Gohir.D07G090500	auxin	3.55519	3.50949	-0.187139995498875	D07	11546227	11551803
Gohir.A05G035100	auxin	3.32002	3.26389	-0.186087722741903	A05	3570084	3578276
Gohir.A05G035100	ethylene	3.32002	3.26389	-0.186087722741903	A05	3570084	3578276
Gohir.D10G149000	abscisic_acid	4.52881	4.59304	-0.185908137410587	D10	34059788	34062511
Gohir.D06G096600	abscisic_acid	4.09549	4.10918	-0.18427134227282	D06	22164989	22168821
Gohir.D12G271600	abscisic_acid	4.06827	4.07414	-0.184114497105767	D12	62744500	62749350
Gohir.D12G271600	ethylene	4.06827	4.07414	-0.184114497105767	D12	62744500	62749350
Gohir.A11G195700	abscisic_acid	6.92744	8.37701	-0.183669435721598	A11	35306929	35310377
Gohir.A03G004600	jasmonic_acid	4.67716	4.74904	-0.183112280187314	A03	1257700	1260054
Gohir.A11G028991	abscisic_acid	4.34238	4.39459	-0.182537955784722	A11	2923377	2927157
Gohir.A07G081500	abscisic_acid	4.27629	4.31028	-0.182005699585107	A07	12807131	12812040
Gohir.A09G149100	abscisic_acid	4.6874	4.8296	-0.179479591883541	A09	75132849	75135631
Gohir.A03G114500	cytokinin	3.02924	2.94801	-0.179337583536491	A03	76408060	76412791
Gohir.A09G062400	auxin	3.9277	3.92746	-0.178237088374844	A09	56203461	56212258
Gohir.A09G062400	jasmonic_acid	3.9277	3.92746	-0.178237088374844	A09	56203461	56212258
Gohir.D05G101300	ethylene	5.28956	5.42926	-0.177320285884266	D05	8504663	8508436
Gohir.A10G205300	auxin	1.49774	1.35	-0.177269114495463	A10	111452664	111456192
Gohir.A07G214800	auxin	3.01974	2.99879	-0.17720948523451	A07	96113577	96119954
Gohir.D13G043600	auxin	2.24143	2.30205	-0.177089042379764	D13	5067375	5070250
Gohir.D12G173400	brassinosteroid	7.41871	3.94835	-0.174306457511378	D12	51524647	51528574
Gohir.A01G173300	abscisic_acid	3.10391	3.03754	-0.173128532843531	A01	108811237	108815936
Gohir.A01G173300	brassinosteroid	3.10391	3.03754	-0.173128532843531	A01	108811237	108815936
Gohir.A06G005300	auxin	2.24631	2.31411	-0.173107651301297	A06	349369	350620
Gohir.A08G214000	ethylene	2.85164	2.78076	-0.172696207717348	A08	122867550	122874717
Gohir.D12G215800	jasmonic_acid	-0.869893	-0.475639	-0.170261927488435	D12	57183091	57184896
Gohir.A09G172000	auxin	4.25944	4.28812	-0.169708475713208	A09	77438413	77449313
Gohir.D04G108400	abscisic_acid	4.11531	4.14129	-0.165558121225034	D04	40496646	40504831
Gohir.D08G243400	auxin	2.99888	2.96807	-0.165106758491981	D08	66534106	66542717
Gohir.D08G243400	jasmonic_acid	2.99888	2.96807	-0.165106758491981	D08	66534106	66542717
Gohir.D09G188900	abscisic_acid	3.06636	3.05498	-0.164357725891065	D09	49576642	49579315
Gohir.A07G188500	abscisic_acid	1.59685	1.51976	-0.164201858406598	A07	89692672	89696886
Gohir.A07G188500	auxin	1.59685	1.51976	-0.164201858406598	A07	89692672	89696886
Gohir.D02G198800	brassinosteroid	6.11981	6.45646	-0.164063590095847	D02	68341061	68343252
Gohir.D08G135600	abscisic_acid	2.75856	2.71087	-0.162710254537867	D08	45012504	45013715
Gohir.A13G217801	gibberellic_acid	3.66932	3.62665	-0.162484920963966	A13	110169186	110171713
Gohir.A01G036800	auxin	0.806777	0.827227	-0.161437124239458	A01	2928302	2929762
Gohir.A01G030451	auxin	3.67201	3.66026	-0.160866979941234	A01	2564360	2569824
Gohir.A01G030451	jasmonic_acid	3.67201	3.66026	-0.160866979941234	A01	2564360	2569824
Gohir.D07G093000	abscisic_acid	4.33202	4.51099	-0.158617117686467	D07	11842170	11843928
Gohir.D07G093000	gibberellic_acid	4.33202	4.51099	-0.158617117686467	D07	11842170	11843928
Gohir.A05G196300	brassinosteroid	5.54893	5.75231	-0.15839349260414	A05	19440031	19442084
Gohir.A05G139000	jasmonic_acid	1.56944	1.46988	-0.158351674337015	A05	13597688	13599984
Gohir.A02G137000	abscisic_acid	3.21935	3.34974	-0.158058042550277	A02	100449828	100451448
Gohir.A13G146800	abscisic_acid	1.33665	1.27662	-0.158014190649017	A13	97162406	97164923
Gohir.A13G146800	ethylene	1.33665	1.27662	-0.158014190649017	A13	97162406	97164923
Gohir.A13G146800	jasmonic_acid	1.33665	1.27662	-0.158014190649017	A13	97162406	97164923
Gohir.A04G121300	salicylic_acid	3.45177	3.44767	-0.157944098508773	A04	86013150	86028188
Gohir.A12G132100	abscisic_acid	1.44072	1.3769	-0.157923745459845	A12	86033862	86035786
Gohir.A06G209900	abscisic_acid	2.30235	2.22577	-0.156090379249299	A06	127616022	127620038
Gohir.D06G125500	abscisic_acid	5.90158	6.29636	-0.155850274440156	D06	41744421	41749015
Gohir.D13G124600	gibberellic_acid	4.41263	4.54007	-0.155721222369243	D13	43196815	43198244
Gohir.D13G124600	jasmonic_acid	4.41263	4.54007	-0.155721222369243	D13	43196815	43198244
Gohir.D13G124600	salicylic_acid	4.41263	4.54007	-0.155721222369243	D13	43196815	43198244
Gohir.D04G190850	auxin	0.841395	0.752602	-0.155442441703404	D04	58089912	58094511
Gohir.A11G282500	auxin	2.94338	2.91078	-0.155208094550663	A11	115134314	115139402
Gohir.D12G113600	abscisic_acid	2.02974	1.89499	-0.155043557467711	D12	40625327	40630280
Gohir.D06G220200	ethylene	1.33521	1.28049	-0.154715550950672	D06	66656192	66661755
Gohir.A13G179800	abscisic_acid	3.8623	3.88014	-0.154307338621482	A13	105754113	105768061
Gohir.A13G179800	auxin	3.8623	3.88014	-0.154307338621482	A13	105754113	105768061
Gohir.A13G179800	gibberellic_acid	3.8623	3.88014	-0.154307338621482	A13	105754113	105768061
Gohir.A12G053800	abscisic_acid	2.41166	2.39663	-0.153915881096976	A12	11279154	11282920
Gohir.D01G217900	auxin	3.03612	2.97764	-0.153528391807619	D01	64901387	64909908
Gohir.D01G010400	brassinosteroid	5.80621	6.09011	-0.152793681090557	D01	798951	801610
Gohir.A06G122502	abscisic_acid	2.85422	2.87039	-0.151688929615587	A06	95348130	95351833
Gohir.D08G169900	abscisic_acid	5.60629	5.99843	-0.151609431013825	D08	54730821	54733466
Gohir.A03G034500	ethylene	3.7808	3.78831	-0.149155523840356	A03	6616324	6620362
Gohir.D11G029200	abscisic_acid	2.31512	2.30132	-0.14786148249808	D11	2426416	2427626
Gohir.A11G119100	cytokinin	4.4268	4.55361	-0.147427778025427	A11	13336384	13339118
Gohir.A08G152900	abscisic_acid	1.43353	1.34518	-0.145808719628996	A08	111319888	111326214
Gohir.A08G152900	ethylene	1.43353	1.34518	-0.145808719628996	A08	111319888	111326214
Gohir.D08G143400	abscisic_acid	5.52448	5.90727	-0.144732138373769	D08	47846069	47848254
Gohir.A09G116500	gibberellic_acid	4.14939	4.21168	-0.144180836115796	A09	69506884	69510594
Gohir.A08G018900	abscisic_acid	4.00338	4.03859	-0.141439815565715	A08	2387999	2394287
Gohir.D09G003900	abscisic_acid	2.80736	2.80189	-0.139040862465435	D09	1064176	1069131
Gohir.D09G003900	jasmonic_acid	2.80736	2.80189	-0.139040862465435	D09	1064176	1069131
Gohir.D02G036900	auxin	6.18054	6.53043	-0.138128274328339	D02	4625791	4634041
Gohir.A11G191000	abscisic_acid	2.74022	2.6937	-0.138117013962923	A11	31394076	31398812
Gohir.A05G166400	abscisic_acid	0.773866	0.72582	-0.136558492109618	A05	16607617	16608963
Gohir.A12G085400	abscisic_acid	4.2948	4.36696	-0.134702762385547	A12	26981976	26985328
Gohir.D10G169400	auxin	3.42287	3.42386	-0.134290343617202	D10	49399326	49405046
Gohir.D10G169400	jasmonic_acid	3.42287	3.42386	-0.134290343617202	D10	49399326	49405046
Gohir.A07G026700	auxin	0.42371	0.306675	-0.132844579123767	A07	3375012	3376765
Gohir.A13G100500	abscisic_acid	3.10649	3.05739	-0.132735064537297	A13	68343443	68346299
Gohir.D12G186200	abscisic_acid	3.90255	3.94092	-0.132248554647452	D12	53576293	53581248
Gohir.A10G066000	abscisic_acid	5.99286	6.3588	-0.131786293283335	A10	8348547	8356076
Gohir.D04G027400	auxin	3.99956	4.04525	-0.130884386814807	D04	4158696	4161305
Gohir.A05G033500	jasmonic_acid	3.14797	3.17461	-0.12982134761399	A05	3454375	3457596
Gohir.D03G133800	ethylene	3.44054	3.44073	-0.128962539110064	D03	48931495	48935407
Gohir.A12G215300	abscisic_acid	3.59471	3.60998	-0.128277770774796	A12	103437640	103441013
Gohir.A12G215300	ethylene	3.59471	3.60998	-0.128277770774796	A12	103437640	103441013
Gohir.A12G215300	gibberellic_acid	3.59471	3.60998	-0.128277770774796	A12	103437640	103441013
Gohir.A12G215300	jasmonic_acid	3.59471	3.60998	-0.128277770774796	A12	103437640	103441013
Gohir.A12G215300	salicylic_acid	3.59471	3.60998	-0.128277770774796	A12	103437640	103441013
Gohir.A09G166900	abscisic_acid	1.11189	1.02485	-0.126316211951505	A09	76858959	76860542
Gohir.A09G166900	ethylene	1.11189	1.02485	-0.126316211951505	A09	76858959	76860542
Gohir.A09G166900	gibberellic_acid	1.11189	1.02485	-0.126316211951505	A09	76858959	76860542
Gohir.A09G166900	jasmonic_acid	1.11189	1.02485	-0.126316211951505	A09	76858959	76860542
Gohir.A09G166900	salicylic_acid	1.11189	1.02485	-0.126316211951505	A09	76858959	76860542
Gohir.A05G286100	abscisic_acid	4.42169	4.5218	-0.126177790266216	A05	35438996	35442551
Gohir.A09G187000	abscisic_acid	3.09734	3.07597	-0.124662469047069	A09	78936867	78942211
Gohir.D06G103900	auxin	3.57862	3.59524	-0.12425791477713	D06	24943675	24948894
Gohir.A09G085900	auxin	3.65747	3.73809	-0.122540590128074	A09	63043548	63049202
Gohir.A01G002300	abscisic_acid	2.83515	2.81364	-0.122000997921235	A01	158475	159687
Gohir.D08G153500	abscisic_acid	5.20896	5.38287	-0.121392248400435	D08	51154469	51158007
Gohir.D08G153500	ethylene	5.20896	5.38287	-0.121392248400435	D08	51154469	51158007
Gohir.D08G153500	jasmonic_acid	5.20896	5.38287	-0.121392248400435	D08	51154469	51158007
Gohir.D08G153500	salicylic_acid	5.20896	5.38287	-0.121392248400435	D08	51154469	51158007
Gohir.D07G213000	abscisic_acid	3.39897	3.37073	-0.120719990423985	D07	55404749	55409599
Gohir.A08G064200	ethylene	4.96374	5.1247	-0.120122290510507	A08	11484642	11489089
Gohir.D04G016100	abscisic_acid	3.11434	3.10174	-0.119748797393951	D04	2570375	2584539
Gohir.A01G083800	abscisic_acid	4.53843	4.68474	-0.119340358019579	A01	12498463	12500782
Gohir.A01G083800	ethylene	4.53843	4.68474	-0.119340358019579	A01	12498463	12500782
Gohir.D13G189400	ethylene	2.97295	2.91575	-0.117737300266088	D13	59250008	59253260
Gohir.A08G036200	jasmonic_acid	2.72007	2.75549	-0.117644054538954	A08	4633456	4634563
Gohir.A04G047100	abscisic_acid	3.51572	3.52311	-0.117221442001364	A04	13501198	13507106
Gohir.A04G047100	auxin	3.51572	3.52311	-0.117221442001364	A04	13501198	13507106
Gohir.A04G047100	cytokinin	3.51572	3.52311	-0.117221442001364	A04	13501198	13507106
Gohir.A04G047100	ethylene	3.51572	3.52311	-0.117221442001364	A04	13501198	13507106
Gohir.A04G047100	gibberellic_acid	3.51572	3.52311	-0.117221442001364	A04	13501198	13507106
Gohir.A04G047100	jasmonic_acid	3.51572	3.52311	-0.117221442001364	A04	13501198	13507106
Gohir.D09G074501	auxin	4.75899	4.8975	-0.116786243318792	D09	34322755	34327317
Gohir.D09G074501	brassinosteroid	4.75899	4.8975	-0.116786243318792	D09	34322755	34327317
Gohir.A06G029600	auxin	4.67823	4.86911	-0.115627096916837	A06	3426323	3430198
Gohir.D13G053100	brassinosteroid	4.99517	5.16903	-0.114706254315488	D13	7101828	7104393
Gohir.D12G255426	auxin	4.94657	5.11538	-0.114374609905784	D12	61174486	61177619
Gohir.D12G255426	jasmonic_acid	4.94657	5.11538	-0.114374609905784	D12	61174486	61177619
Gohir.A13G093100	abscisic_acid	2.52841	2.50968	-0.113892522031585	A13	64914101	64926005
Gohir.A07G120500	ethylene	1.38107	1.37328	-0.113765605903768	A07	24256741	24261330
Gohir.D03G041400	ethylene	5.09309	5.68298	-0.113208331245792	D03	5435658	5437077
Gohir.D03G041400	jasmonic_acid	5.09309	5.68298	-0.113208331245792	D03	5435658	5437077
Gohir.D12G135700	abscisic_acid	0.703406	0.595322	-0.113174524357299	D12	44716529	44718160
Gohir.A11G129066	abscisic_acid	-0.299154	-0.257155	-0.112994693304698	A11	15052943	15056941
Gohir.D11G197800	abscisic_acid	2.99109	2.99	-0.112685991414564	D11	24830024	24834343
Gohir.A06G211400	salicylic_acid	2.35976	2.34296	-0.112603406674047	A06	127483849	127487435
Gohir.D11G286100	gibberellic_acid	-0.0264475	-0.0842462	-0.111633306788564	D11	62744829	62748246
Gohir.D13G015700	abscisic_acid	3.1261	3.13057	-0.110107663201489	D13	1475774	1479078
Gohir.A12G263700	ethylene	2.22424	2.2162	-0.110056816165252	A12	108030924	108034198
[truncated: 4,134 more rows]
