# Supplementary material for: Transcriptomic profiles of non-embryogenic and embryogenic callus cells in a highly regenerative upland cotton line (Gossypium hirsutum L.)
Source: BMC Dev Biol. 2020 Dec 2;20:25. doi: 10.1186/s12861-020-00230-4 (PMC7713314; doi:10.1186/s12861-020-00230-4)
Supplement: Supplementary file 10 — Additional file 10. Transcription factors with differential expression profiles in NEC and EC callus. A list of all annotated transcription factors in the v2.0 of Gossypium hirsutum reference assembly with logFC values in EC. [file 12861_2020_230_MOESM10_ESM.xlsx]

## Sheet: Sheet1
Table S10. Transcription factors with differential expression profiles in NEC and EC callus
Gene Name	IPR Description	NEC(counts)	EC(counts)	Log(FC)
Gohir.D13G021200.1	Acetolactate synthase/Transcription factor NikR, C-terminal	1.24406	9.58838	2.78793
Gohir.A13G020700.1	Acetolactate synthase/Transcription factor NikR, C-terminal	1.00248	4.44701	1.99216
Gohir.A09G106500.1	Achaete-scute transcription factor-related	1.97167	56.3285	4.6687
Gohir.D05G072100.1	Achaete-scute transcription factor-related	4.02431	52.1521	3.54084
Gohir.D09G103200.1	Achaete-scute transcription factor-related	2.84127	42.6785	3.73772
Gohir.D13G033700.1	Achaete-scute transcription factor-related	6.7168	21.5361	1.50009
Gohir.A05G069200.1	Achaete-scute transcription factor-related	0.776077	7.89956	3.17613
Gohir.D02G117600.1	Achaete-scute transcription factor-related	0.392208	3.54325	2.9488
Gohir.A03G096500.1	Achaete-scute transcription factor-related	0.595593	2.05509	1.58762
Gohir.A13G117100.1	AP2/ERF transcription factor ERF/PTI6	2.69745	12.4028	1.9839
Gohir.D07G031800.1	AP2/ERF transcription factor ERF/PTI6	0.215912	3.63641	3.80868
Gohir.A06G007800.1	AP2/ERF transcription factor ERF/PTI6	0.0271282	1.39149	5.11833
Gohir.A09G072400.1	Heat shock transcription factor family	0.994102	4.74796	2.08683
Gohir.A09G135700.1	Heat shock transcription factor family	1.44195	4.73923	1.53966
Gohir.A02G023300.1	MYB-CC type transcription factor, LHEQLE-containing domain	2.76409	10.7639	1.79601
Gohir.D02G030600.1	MYB-CC type transcription factor, LHEQLE-containing domain	2.10609	7.86719	1.72959
Gohir.A09G127200.1	MYB-CC type transcription factor, LHEQLE-containing domain	0.523434	3.03636	2.33655
Gohir.A05G406500.1	Nuclear transcription factor Y subunit A	8.64264	47.5013	2.31502
Gohir.A10G052400.1	Nuclear transcription factor Y subunit A	12.6599	38.9973	1.4561
Gohir.D04G009100.1	Nuclear transcription factor Y subunit A	8.25889	38.4153	2.05069
Gohir.A06G075000.1	Nuclear transcription factor Y subunit A	7.73185	29.0955	1.74379
Gohir.D06G073800.1	Nuclear transcription factor Y subunit A	2.7923	14.6862	2.22601
Gohir.A05G137400.1	Nuclear transcription factor Y subunit A	3.11834	14.4903	2.04325
Gohir.D03G067300.1	Nuclear transcription factor Y subunit A	0.05245	3.05495	5.68966
Gohir.A08G119900.1	PWRKY transcription factor, group IIc	5.85092	20.6032	1.64563
Gohir.A03G099900.1	Transcription factor BREVIS RADIX, N-terminal domain	4.37039	14.8195	1.60822
Gohir.A05G137500.1	Transcription factor BREVIS RADIX, N-terminal domain	1.12325	4.13818	1.70541
Gohir.D05G139600.1	Transcription factor BREVIS RADIX, N-terminal domain	1.08832	3.0423	1.30193
Gohir.D10G215500.1	Transcription factor GTE1/GTE6	1.89237	5.58746	1.38949
Gohir.A10G207400.1	Transcription factor GTE1/GTE6	0.686585	2.03367	1.37246
Gohir.D13G136000.1	Transcription factor CBF/NF-Y/archaeal histone domain	5.71062	75.724	3.62425
Gohir.D05G179300.1	Transcription factor CBF/NF-Y/archaeal histone domain	3.06376	42.6914	3.72236
Gohir.A05G176400.1	Transcription factor CBF/NF-Y/archaeal histone domain	1.84364	28.6353	3.81515
Gohir.A11G292200.1	Transcription factor CBF/NF-Y/archaeal histone domain	6.88238	21.5793	1.47231
Gohir.D11G300200.1	Transcription factor CBF/NF-Y/archaeal histone domain	5.69649	19.2265	1.5872
Gohir.A08G025100.1	Transcription factor CBF/NF-Y/archaeal histone domain	0.482544	7.68689	3.79455
Gohir.A12G055300.1	Transcription factor CBF/NF-Y/archaeal histone domain	0.694806	4.66318	2.55837
Gohir.D08G199100.1	Transcription factor CBF/NF-Y/archaeal histone domain	0.148092	2.15591	3.60504
Gohir.A08G180300.1	Transcription factor CBF/NF-Y/archaeal histone domain	0.0756589	1.6906	4.18572
Gohir.A11G178600.1	Transcription factor GATA	18.8066	67.5209	1.68338
Gohir.D11G186200.1	Transcription factor GATA	8.89385	34.1477	1.78713
Gohir.D13G114000.1	Transcription factor GATA	3.15062	10.5553	1.58911
Gohir.A08G198800.1	Transcription factor GATA	3.07376	9.47765	1.4508
Gohir.D08G120400.1	Transcription factor GATA	3.35066	9.20439	1.28356
Gohir.D11G268100.1	Transcription factor GATA	1.068	2.94751	1.27355
Gohir.A08G137400.1	Transcription factor GATA	0.123808	2.27034	3.95331
Gohir.D08G216200.1	Transcription factor GATA	0.595938	1.95236	1.52685
Gohir.A01G087100.1	Transcription factor GRAS	117.785	336.254	1.29862
Gohir.D01G073300.1	Transcription factor GRAS	50.2894	174.093	1.59005
Gohir.A03G043600.1	Transcription factor GRAS	13.9609	75.8088	2.2617
Gohir.D03G123800.1	Transcription factor GRAS	20.2051	70.5261	1.61947
Gohir.A05G094400.1	Transcription factor GRAS	5.47551	22.9852	1.90417
Gohir.D08G011500.1	Transcription factor GRAS	7.43509	20.8956	1.33451
Gohir.D09G211300.1	Transcription factor GRAS	2.06717	10.9742	2.23507
Gohir.D05G094900.1	Transcription factor GRAS	0.916061	8.96125	3.11125
Gohir.A10G220600.1	Transcription factor GRAS	0.972737	7.54401	2.77607
Gohir.D09G215700.1	Transcription factor GRAS	1.26881	5.74252	1.99155
Gohir.A13G058400.1	Transcription factor GRAS	0.0571002	1.67884	4.48424
Gohir.D10G215400.1	Transcription Factor IIF, Rap30/Rap74, interaction	1.30366	3.71749	1.35011
Gohir.A10G207300.1	Transcription Factor IIF, Rap30/Rap74, interaction	0.220869	2.17473	3.11178
Gohir.A11G122300.1	Transcription factor MYC/MYB N-terminal	4.25891	15.7868	1.70184
Gohir.D03G086200.1	Transcription factor MYC/MYB N-terminal	0.631216	4.60446	2.67051
Gohir.A08G110400.1	Transcription factor MYC/MYB N-terminal	0.770776	4.57371	2.37986
Gohir.A05G314400.1	Transcription factor MYC/MYB N-terminal	0.279776	1.91928	2.54257
Gohir.A10G042600.1	Transcription factor TCP subgroup	0.351515	1.91068	2.20656
Gohir.A09G006200.1	Transcription factor TGA like domain	4.52451	25.1159	2.29641
Gohir.A12G169200.1	Transcription factor TGA like domain	2.90054	17.4091	2.42699
Gohir.D01G184800.1	Transcription factor TGA like domain	1.50716	16.2341	3.29821
Gohir.D08G254600.1	Transcription factor TGA like domain	0.631329	14.1137	4.29361
Gohir.D13G070900.1	Transcription factor TGA like domain	1.12813	13.111	3.39683
Gohir.A01G194600.1	Transcription factor TGA like domain	1.67719	13.0778	2.78731
Gohir.D09G123100.1	Transcription factor TGA like domain	4.31854	11.7133	1.30239
Gohir.A10G116100.1	Transcription factor TGA like domain	0.971813	10.3465	3.24211
Gohir.A08G234200.1	Transcription factor TGA like domain	0.256604	6.72205	4.44748
Gohir.A05G310700.1	Transcription factor, enhancer of yellow 2	0.720439	2.29225	1.47448
Gohir.A11G042700.1	Transcription factor, GATA, plant	7.56516	28.6021	1.75446
Gohir.D07G000200.1	Transcription factor, GATA, plant	6.97113	28.1338	1.84578
Gohir.D08G158500.1	Transcription factor, GATA, plant	0.946071	8.78615	3.03084
Gohir.A08G249700.1	Transcription factor, GATA, plant	1.71	5.95025	1.62616
Gohir.D08G162600.1	Transcription factor, K-box	0.417147	4.99723	3.3587
Gohir.D08G149900.1	Transcription factor, K-box	0.583029	2.31035	1.79983
Gohir.A08G141500.1	Transcription factor, K-box	0.281926	1.97751	2.57481
Gohir.A13G058600.1	Transcription factor, MADS-box	4.64969	27.787	2.40677
Gohir.A13G145600.1	Transcription factor, MADS-box	0.874407	12.5343	3.69607
Gohir.A11G277600.1	Transcription factor, MADS-box	1.2255	9.89248	2.84327
Gohir.D05G220400.1	Transcription factor, MADS-box	2.86304	8.98073	1.46307
Gohir.A12G100400.1	Transcription factor, MADS-box	0.795442	8.75647	3.26859
Gohir.D12G103400.1	Transcription factor, MADS-box	0.680935	7.37302	3.24488
Gohir.A03G213500.1	Transcription factor, MADS-box	0.390364	2.863	2.68204
Gohir.A03G124900.1	Transcription factor, MADS-box	0.171301	2.2734	3.44488
Gohir.A12G055000.1	Transcription factor, MADS-box	0.415341	1.78588	1.89642
Gohir.D13G184600.1	Transcription factor, MADS-box superfamily	16.9665	99.2263	2.39315
Gohir.D07G071700.1	Transcription factor, MADS-box superfamily	0.644431	2.3472	1.67833
Gohir.D11G053400.1	Transcription factor, MADS-box superfamily	0.119195	2.2393	3.96841
Gohir.A13G132600.1	Transcription factor, NFYB/HAP3, conserved site	0.956791	16.1589	3.90682
Gohir.D08G035600.1	Transcription factor, NFYB/HAP3, conserved site	1.748	13.1829	2.76005
Gohir.A13G133500.1	Transcription factor, NFYB/HAP3, conserved site	0.0271282	1.84755	5.49078
Gohir.D10G043400.1	Transcription factor, TCP	0.841747	4.53293	2.25382
Gohir.A09G165700.1	Trihelix transcription factor GT3	5.94655	20.3875	1.58333
Gohir.D09G161300.1	Trihelix transcription factor GT3	4.06732	13.7076	1.56838
