# Supplementary material for: Transcriptomic profiles of non-embryogenic and embryogenic callus cells in a highly regenerative upland cotton line (Gossypium hirsutum L.)
Source: BMC Dev Biol. 2020 Dec 2;20:25. doi: 10.1186/s12861-020-00230-4 (PMC7713314; doi:10.1186/s12861-020-00230-4)
Supplement: Supplementary file 12 — Additional file 12. Gene expression evaluation by RT-qPCR. The expression pattern of all the selected genes in embryogenic cells (EC) vs. non-embryogenic cells (NEC) confirmed the RNAseq results. [file 12861_2020_230_MOESM12_ESM.xlsx]

## Sheet: Sheet1
Table S12.Gene expression evaluation by RT-qPCR. The expression pattern of all the selected genes in embryogenic cells (EC) vs. non-embryogenic cells (NEC) confirmed the RNAseq results.
Gene Name	Forward primer	Reverse primer	Acc. Num.	Amplicon size (bp)	RT-qPCR	RNAseq results
					results
GhUGt73C5	GGAGAAGGCTGAAAGAGGTAAG	TGCTCCCAAGACAAGCATAAA	Gohir.A01G078300.1	107	2.2 (EC/NEC)	6.2 (EC/NEC)
GhPin2	CGATGAAGAGATGCTCAAGGT	TTGGATTGGGTGGTGGATAAG	Gohir.A05G001400.1	104	6.9 (EC/NEC)	24.6 (EC/NEC)
GhNFYB6	GTCCGAGTACATCAGCTTCATC	CACATCCTCAGCAGTGATAGTC	Gohir.A05G176400.1	85	3.8 (EC/NEC)	15.5 (EC/NEC)
GhORG2	CTTCGATCATTGCTTCCACTTG	ACCAATCTCTCCACTTGTTCC	Gohir.A09G106500.1	114	14.9 (EC/NEC)	28.6 (EC/NEC)
GhBBM	AATGGTGATGGGTGGTAGTTC	TATTGGCCGGTGGTTGTATC	Gohir.D08G247400.1	105	6.7 (EC/NEC)	21.3 (EC/NEC)
GhARF4	GGAGCTGAGGTTGGGAATTAG	CTGCAGAAAGAACCTTTGGATATG	Gohir.A05G074600.1	101	8.9 (NEC/EC)	18.8 (NEC/EC)
GhACRY1/BLU1	GCTCCTGAATCTGTACTCCAAG	GAAAGTGCTTCTTGCAACCTATC	Gohir.A05G226100.1	107	3.8 (NEC/EC)	6.7 (NEC/EC)
GhOMT1	CCCATGGTATTGATGGAGAACC	TCCTGATGCCAAATCCCATATC	Gohir.D02G181400.1	129	12.7 (NEC/EC)	81.7 (NEC/EC)
GhCKX3	GTCAGAAGGGTTATGGGATGTT	CAAGGACTGGTCCTGTAGTAATG	Gohir.D07G011600.1	134	278.2 (NEC/EC)	51.4 (NEC/EC)
GhCOMT1	CCTGATGGCAAAGTGGAAAG	ATGAGACTAAGGGCGGAAAG	Gohir.D12G246900.1	98	31.8 (NEC/EC)	40.6 (NEC/EC)
*GhPP2A1	GATCCTTGTGGAGGAGTGGA	GCGAAACAGTTCGACGAGAT	DT545658	100	N/A	N/A
*GhUb7	CCGCACCTTAGCCGACTACAACATC	GACTCTACTCAATCCCCACCAGCCT	DQ116441.1	321	N/A	N/A
